# Supplementary material for: A zero-valent palladium cluster-organic framework
Source: Nat Commun. 2024 Feb 8;15:1177. doi: 10.1038/s41467-024-45363-3 (PMC10853280; doi:10.1038/s41467-024-45363-3)
Supplement: Supplementary file 3 — Source Data [file 41467_2024_45363_MOESM3_ESM.xlsx]

## Sheet: Fig2b As Presented
	BXylDI (black trace)	Pd3 (purple trace)	Pd3-MOF (teal trace)
delta (ppm)	Intensity	Intensity	Intensity
2.02496	20.1815	57.4632	62.4902
2.02526	19.8321	57.5112	64.503
2.02557	19.655	58.8193	65.1826
2.02588	19.4779	60.1274	64.9916
2.02618	18.8655	60.9438	65.7801
2.02649	18.2531	61.7602	66.5685
2.02679	17.4202	62.1117	66.797
2.0271	16.5874	62.4633	67.8961
2.0274	15.3192	63.3065	68.9408
2.02771	14.0511	64.1498	69.9854
2.02801	13.7623	63.9379	71.1389
2.02832	13.4736	63.7259	72.2924
2.02863	13.1848	64.3336	73.8813
2.02893	12.896	64.9412	75.4701
2.02924	12.3715	65.4669	76.6554
2.02954	11.8469	65.9926	77.8406
2.02985	11.3224	66.5183	80.0416
2.03015	10.7979	67.044	83.6938
2.03046	11.2346	67.9897	86.4389
2.03076	11.6713	68.9354	88.3135
2.03107	13.1236	69.8812	90.3875
2.03138	14.5759	70.8269	92.4616
2.03168	16.7843	71.3623	95.2257
2.03199	18.9927	71.8978	98.8605
2.03229	20.7659	72.4332	102.441
2.0326	22.539	72.9687	106.021
2.0329	26.7424	73.2787	108.504
2.03321	30.9459	73.5888	110.987
2.03351	35.8747	74.7185	114.287
2.03382	40.8036	75.8481	116.135
2.03413	46.3764	75.272	117.248
2.03443	51.9491	74.6959	118.362
2.03474	56.7964	74.7345	120.11
2.03504	61.6436	74.773	121.859
2.03535	66.1101	75.4673	122.963
2.03565	70.5765	78.1285	124.068
2.03596	73.4106	80.7078	124.737
2.03626	73.633	83.2871	125.406
2.03657	72.0962	85.7678	126.432
2.03688	69.6889	86.2815	127.459
2.03718	64.8513	85.5453	129.011
2.03749	60.0136	85.7926	131.434
2.03779	53.8158	87.0644	134.791
2.0381	47.6179	88.3362	138.148
2.0384	42.8165	90.1612	141.614
2.03871	38.0151	91.9863	145.08
2.03901	33.7397	93.2427	149.375
2.03932	30.9153	94.4991	154.542
2.03963	28.9613	96.2473	158.493
2.03993	27.8779	97.9955	162.444
2.04024	26.6948	98.8216	165.661
2.04054	25.5117	99.6478	168.877
2.04085	25.1084	99.9822	171.368
2.04115	24.7052	100.317	173.859
2.04146	24.4465	101.02	177.374
2.04176	24.1877	101.723	180.888
2.04207	23.929	103.573	184.349
2.04238	23.6703	105.424	188.679
2.04268	23.1486	106.926	194.126
2.04299	22.6269	108.428	199.572
2.04329	21.7243	108.783	204.348
2.0436	22.2726	109.137	209.123
2.0439	23.0976	110.791	213.438
2.04421	23.9225	112.444	217.753
2.04451	25.2734	114.917	222.068
2.04482	26.6243	117.39	226.383
2.04513	27.7212	119.494	231.759
2.04543	28.8182	121.598	237.135
2.04574	28.3192	123.21	240.679
2.04604	27.8201	124.822	244.224
2.04635	27.6158	127.742	249.278
2.04665	27.4115	130.662	255.203
2.04696	26.7719	131.778	261.363
2.04726	26.1323	132.895	267.524
2.04757	26.4177	132.946	274.773
2.04788	26.703	132.998	282.022
2.04818	26.3536	133.54	289.325
2.04849	26.0042	134.083	296.629
2.04879	26.2987	135.961	303.948
2.0491	28.044	137.838	312.138
2.0494	29.6987	138.363	320.382
2.04971	31.3534	138.888	327.756
2.05001	33.5521	140.069	335.565
2.05032	35.7509	143.217	344.244
2.05063	38.6751	146.733	354.647
2.05093	41.5994	150.25	365.921
2.05124	44.0319	152.959	376.765
2.05154	46.4645	155.668	387.61
2.05185	47.301	157.823	400.232
2.05215	48.1376	159.979	412.855
2.05246	47.9222	162.709	426.946
2.05277	47.7069	164.455	443.069
2.05307	47.4915	164.479	459.99
2.05338	47.2761	162.537	476.912
2.05368	47.0335	161.553	494.522
2.05399	46.791	161.552	513.003
2.05429	46.6391	163.662	532.391
2.0546	46.4872	165.771	551.779
2.0549	46.8522	169.725	572.02
2.05521	48.6681	173.679	593.711
2.05552	52.4609	177.632	616.401
2.05582	57.1243	181.586	639.96
2.05613	61.9157	187.032	665.02
2.05643	65.8366	192.477	692.112
2.05674	70.7006	197.923	721.379
2.05704	74.694	203.368	752.099
2.05735	77.826	208.179	784.486
2.05765	79.507	212.989	819.486
2.05796	79.193	216.324	858.077
2.05827	78.879	219.66	900.441
2.05857	77.6763	221.335	945.93
2.05888	76.4737	223.011	995.772
2.05918	76.4317	225.998	1051.82
2.05949	79.0014	230.951	1115.12
2.05979	84.6181	237.903	1185.96
2.0601	92.8464	249.444	1264.07
2.0604	104.611	263.936	1349.99
2.06071	117.827	278.428	1443.74
2.06102	131.654	292.381	1546.13
2.06132	145.48	306.334	1658.39
2.06163	157.947	320.738	1780.9
2.06193	168.672	338.42	1914.43
2.06224	176.586	359.125	2058.56
2.06254	180.437	379.829	2210.24
2.06285	179.356	396.476	2369.02
2.06315	176.533	409.846	2536.51
2.06346	174.028	421.483	2717.68
2.06377	174.424	435.088	2918.01
2.06407	180.842	455.168	3144.97
2.06438	195.965	485.082	3407.33
2.06468	220.9	529.135	3713.38
2.06499	255.702	592.201	4075.74
2.06529	301.893	680.675	4512.62
2.0656	363.754	801.277	5048.75
2.0659	445.488	965.379	5715.53
2.06621	556.822	1183.9	6554.71
2.06652	712.48	1473.89	7624.54
2.06682	937.203	1858.96	9002.58
2.06713	1268.46	2380.48	10788.9
2.06743	1744.23	3087.56	13087.8
2.06774	2375.9	4014.45	15953.2
2.06804	3111.46	5116.4	19311.4
2.06835	3808.01	6214.1	22914.6
2.06865	4264.88	6997.74	26415
2.06896	4320.71	7176.85	29499.5
2.06927	3973.19	6686.52	32020.4
2.06957	3377.88	5754.44	34024.9
2.06988	2729.76	4728.6	35624.9
2.07018	2174.42	3859.05	36875.8
2.07049	1778.69	3239.31	37720.9
2.07079	1543.98	2867.08	38021.8
2.0711	1439.86	2710.56	37675.5
2.0714	1438.97	2743.04	36665.7
2.07171	1532.68	2955.83	35081.9
2.07202	1732.76	3355.28	33110.5
2.07232	2078.52	3971.75	30962.1
2.07263	2637.77	4871.97	28844.8
2.07293	3490.12	6150.51	26953.4
2.07324	4675.56	7880.91	25440.7
2.07354	6113.47	10008	24365.1
2.07385	7537.88	12215.6	23578.2
2.07415	8543.84	13895.5	22729.2
2.07446	8766.33	14414.9	21436.4
2.07477	8139.73	13547.5	19495.3
2.07507	6955.83	11679.8	17047.5
2.07538	5610.02	9519.11	14495.7
2.07568	4410.53	7618.38	12243.2
2.07599	3514.57	6200.87	10519.4
2.07629	2933.61	5266.19	9337
2.0766	2607.43	4741.29	8585.89
2.0769	2473.37	4563.53	8158.33
2.07721	2502.4	4699.84	7996.03
2.07752	2702.85	5147.34	8087.67
2.07782	3125.58	5937.76	8463.15
2.07813	3862.26	7153.12	9197.4
2.07843	5032.47	8921.22	10400.1
2.07874	6710.07	11357.7	12165.5
2.07904	8808.44	14422.9	14437.7
2.07935	10976.6	17719.2	16851.5
2.07965	12629.9	20394.5	18757.4
2.07996	13179.5	21462.3	19488.6
2.08027	12422.7	20431.3	18685.6
2.08057	10709.6	17724.3	16553.2
2.08088	8625.71	14372.8	13760.8
2.08118	6671.34	11277.7	11034.1
2.08149	5133.1	8854.56	8853.6
2.08179	4064.52	7133.97	7337.51
2.0821	3377.25	5992.34	6364.14
2.0824	2962.24	5300.66	5776.25
2.08271	2743.97	4970.26	5469.87
2.08302	2694.28	4950.12	5398.98
2.08332	2823.93	5227.01	5558.53
2.08363	3178.47	5829.68	5982.1
2.08393	3831.89	6829.03	6732.46
2.08424	4842.21	8298.41	7871.28
2.08454	6173.48	10230	9379.84
2.08485	7614.28	12396.1	11042.4
2.08515	8781.74	14254.6	12435.1
2.08546	9256.95	15119	13089.3
2.08577	8844.78	14577	12714.4
2.08607	7735.37	12822.2	11389.6
2.08638	6316.62	10525.1	9537.11
2.08668	4940.1	8333.79	7657.69
2.08699	3823	6575.85	6108.55
2.08729	3022.78	5297.7	5007.07
2.0876	2490.11	4421.48	4284.61
2.08791	2152.1	3855.62	3830.36
2.08821	1956.28	3536.95	3568.24
2.08852	1875.52	3427.1	3464.51
2.08882	1909.09	3509.37	3508.78
2.08913	2072.89	3784.53	3704.41
2.08943	2388.16	4264.91	4066.62
2.08974	2869.12	4963.72	4610.37
2.09004	3496.92	5863.81	5319.54
2.09035	4180.53	6870.38	6099.99
2.09066	4748.65	7751.72	6762.61
2.09096	5000.03	8186.64	7083.13
2.09127	4817.87	7944.24	6908.54
2.09157	4263.88	7072.12	6248.05
2.09188	3520.11	5874.14	5286.31
2.09218	2770.17	4687.46	4272.99
2.09249	2138.05	3703.39	3403.03
2.09279	1668.18	2960.57	2754.41
2.0931	1342.83	2422.97	2302.56
2.09341	1121.5	2040.6	1989.07
2.09371	972.722	1772.98	1767.88
2.09402	875.433	1592.6	1613.7
2.09432	817.028	1479.75	1513.5
2.09463	787.134	1418.05	1453.87
2.09493	770.589	1385.85	1416.87
2.09524	750.732	1355.35	1382.4
2.09554	714.044	1301.91	1333.42
2.09585	658.35	1215.59	1263.33
2.09616	593.95	1110.27	1177.56
2.09646	530.946	1007.56	1087.46
2.09677	475.488	921.253	1003.74
2.09707	430.258	851.005	932.652
2.09738	393.734	794.526	874.911
2.09768	364.587	747.508	826.271
2.09799	340.663	707.702	785.177
2.09829	322.18	675.437	749.161
2.0986	308.921	650.384	718.37
2.09891	302.299	633.403	695.142
2.09921	303.222	627.57	680.621
2.09952	314.864	638.046	677.853
2.09982	337.533	667.536	690.758
2.10013	369.369	712.745	718.548
2.10043	402.656	763.855	751.562
2.10074	423.302	799.311	775.362
2.10104	418.702	798.705	775.364
2.10135	387.75	754.293	745.817
2.10166	340.257	677.753	690.151
2.10196	288.012	593.016	621.208
2.10227	241.28	519.427	555.167
2.10257	204.257	462.239	500.027
2.10288	177.389	420.131	458.237
2.10318	159.627	389.006	428.201
2.10349	148.538	366.405	404.549
2.10379	141.548	349.336	386.576
2.1041	136.01	336.856	371.504
2.10441	131.468	326.262	357.086
2.10471	127.798	317.635	344.408
2.10502	124.124	312.242	332.45
2.10532	120.45	308.816	322.233
2.10563	116.776	305.391	314.482
2.10593	113.972	301.965	308.473
2.10624	112.284	299.451	303.426
2.10654	110.596	296.938	300.119
2.10685	108.472	293.932	297.919
2.10716	107.22	290.926	294.849
2.10746	106.125	287.557	290.889
2.10777	105.031	284.188	285.189
2.10807	104.282	281.802	277.765
2.10838	104.403	279.416	270.341
2.10868	104.261	277.553	262.808
2.10899	104.989	275.69	257.017
2.10929	106.063	275.015	252.314
2.1096	108.587	276.307	249.352
2.10991	111.73	280.066	248.471
2.11021	114.873	283.825	247.59
2.11052	117.636	285.74	245.802
2.11082	117.206	284.376	242.273
2.11113	114.002	278.997	236.92
2.11143	109.346	270.339	229.827
2.11174	103.421	261.148	221.518
2.11204	96.6256	251.958	214.079
2.11235	90.1112	242.15	208.736
2.11266	85.0477	234.309	203.393
2.11296	79.9661	227.78	198.104
2.11327	74.8845	224.529	192.815
2.11357	71.7253	221.831	187.708
2.11388	70.5974	219.133	182.6
2.11418	70.7935	216.763	177.493
2.11449	70.9896	214.393	172.385
2.11479	71.7457	212.049	167.828
2.1151	72.5018	211.673	163.27
2.11541	73.2941	213.141	160.309
2.11571	72.6355	214.609	157.347
2.11602	71.4691	214.878	156.281
2.11632	69.4322	215.147	155.215
2.11663	67.1232	214.925	153.134
2.11693	64.8141	214.702	151.052
2.11724	62.8588	214.503	148.113
2.11754	61.774	214.304	145.174
2.11785	61.0701	215.088	142.508
2.11816	61.2367	215.872	141.582
2.11846	61.9656	215.98	140.829
2.11877	63.565	216.087	139.206
2.11907	65.9806	216.564	136.294
2.11938	68.3961	217.041	133.382
2.11968	71.1942	217.136	131.281
2.11999	73.1218	215.263	129.179
2.12029	74.2332	214.375	127.077
2.1206	75.3447	215.453	124.975
2.12091	75.8395	216.941	123.735
2.12121	76.3342	218.429	122.495
2.12152	77.8447	218.401	121.254
2.12182	79.3551	218.373	120.014
2.12213	81.3734	218.595	118.779
2.12243	83.3916	218.818	117.543
2.12274	87.3505	218.672	116.307
2.12305	92.7603	218.526	115.071
2.12335	98.5781	217.919	113.292
2.12366	104.396	219.279	111.512
2.12396	110.994	221.828	109.732
2.12427	116.141	224.376	107.952
2.12457	119.076	224.876	106.298
2.12488	119.98	225.375	104.644
2.12518	119.324	225.874	102.99
2.12549	117.217	226.374	101.336
2.1258	113.76	227.222	100.226
2.1261	108.851	228.069	99.1162
2.12641	101.711	229.901	98.0063
2.12671	95.4422	231.732	96.8965
2.12702	90.9461	232.213	96.6346
2.12732	86.4499	232.695	96.3727
2.12763	83.6586	234.16	96.1108
2.12793	80.8672	235.625	95.849
2.12824	78.2754	237.151	95.0339
2.12855	76.5542	238.678	94.2187
2.12885	75.9936	239.221	93.4036
2.12916	76.884	239.764	92.5885
2.12946	78.0969	240.266	92.2807
2.12977	79.3098	240.767	91.9729
2.13007	81.1574	241.269	90.3592
2.13038	85.0364	241.771	88.7454
2.13068	90.8378	242.364	86.6509
2.13099	98.0902	242.958	84.5565
2.1313	106.775	245.191	83.1876
2.1316	115.46	247.424	81.8187
2.13191	123.175	249.691	81.7421
2.13221	130.02	251.957	81.6656
2.13252	136.338	253.732	80.8635
2.13282	142.656	255.506	80.0615
2.13313	148.158	257.455	79.1415
2.13343	153.661	259.404	78.2215
2.13374	158.891	261.353	77.7369
2.13405	164.121	263.301	77.2522
2.13435	170.012	264.5	76.5477
2.13466	178.514	265.698	75.8431
2.13496	190.953	266.896	75.1385
2.13527	206.003	268.095	74.4339
2.13557	222.068	268.822	73.9652
2.13588	239.004	269.549	73.4964
2.13618	256.267	271.915	73.0276
2.13649	274.98	274.281	72.5589
2.1368	295.449	275.987	71.5595
2.1371	318.528	277.692	70.5602
2.13741	344.51	279.397	69.9962
2.13771	374.845	281.103	69.4322
2.13802	409.586	284.837	68.0792
2.13832	452.163	288.571	66.7261
2.13863	505.023	290.01	66.6247
2.13893	569.2	291.449	66.5232
2.13924	644.615	293.414	67.0297
2.13955	729.895	295.378	66.6655
2.13985	822.158	296.483	65.7753
2.14016	916.163	297.587	64.885
2.14046	1005.8	299.398	63.3509
2.14077	1089.05	303.176	61.8168
2.14107	1168.4	304.208	60.337
2.14138	1248.62	305.241	58.8573
2.14168	1330.07	307.482	58.1213
2.14199	1411.53	309.724	58.2559
2.1423	1493.41	312.457	57.665
2.1426	1585.15	315.19	56.2034
2.14291	1703.23	318.927	55.6578
2.14321	1862.51	322.664	55.1122
2.14352	2079.54	324.106	55.7275
2.14382	2372.59	325.549	55.4722
2.14413	2776.02	328.763	54.3269
2.14443	3349.5	331.978	53.1816
2.14474	4188.35	334.701	51.9275
2.14505	5431.71	337.424	51.544
2.14535	7258.26	340.741	52.0312
2.14566	9829.42	344.058	52.5184
2.14596	13166.5	346.392	53.06
2.14627	16983.4	348.725	53.6016
2.14657	20750.8	350.792	52.9189
2.14688	23986	352.859	52.2361
2.14718	26767	355.418	51.5534
2.14749	29713.4	357.977	50.8706
2.1478	33051.3	361.797	50.995
2.1481	36198.3	365.616	51.1195
2.14841	38021.8	369.435	50.5183
2.14871	37626.6	373.254	49.9172
2.14902	35460.9	376.685	49.2243
2.14932	32668.9	380.116	48.5313
2.14963	29928.6	383.547	47.8383
2.14993	27324.6	386.978	47.1454
2.15024	24408.9	390.286	46.8061
2.15055	20878.5	393.594	46.4669
2.15085	17051.1	396.902	46.1276
2.15116	13406.6	400.21	45.7884
2.15146	10331.9	403.413	45.8028
2.15177	8021.62	406.617	45.8173
2.15207	6400.15	409.82	45.8317
2.15238	5273.73	413.023	45.8462
2.15268	4470.74	417.23	45.1805
2.15299	3877.27	421.437	44.5147
2.1533	3426.56	425.029	43.849
2.1536	3082.07	429.605	43.1832
2.15391	2814.65	434.458	43.3654
2.15421	2597.72	438.327	43.5477
2.15452	2408.21	441.581	42.7142
2.15482	2233.21	446.802	41.8806
2.15513	2070.56	453.315	42.208
2.15544	1922.43	457.86	42.5353
2.15574	1785.95	461.34	43.2436
2.15605	1654.7	464.819	43.9518
2.15635	1522.88	469.06	44.1658
2.15666	1390.19	473.3	43.5091
2.15696	1260.27	478.524	43.2878
2.15727	1137.9	483.748	43.0664
2.15757	1028.57	487.906	42.9902
2.15788	932.59	492.065	42.0433
2.15819	848.941	497.862	41.0964
2.15849	777.48	503.66	41.0202
2.1588	716.223	507.652	41.96
2.1591	663.671	511.644	42.8998
2.15941	619.027	518.586	43.1685
2.15971	580.767	525.529	43.4371
2.16002	546.569	531.252	43.207
2.16032	514.113	536.975	42.9769
2.16063	483.597	543.19	43.4723
2.16094	453.952	549.406	43.9677
2.16124	427.149	554.688	43.6786
2.16155	404.409	559.971	43.3895
2.16185	384.227	565.93	43.3363
2.16216	365.785	570.906	44.1536
2.16246	348.595	575.512	44.7805
2.16277	333.146	582.086	45.4075
2.16307	320.509	587.983	45.3633
2.16338	310.773	593.881	45.319
2.16369	302.594	601.096	45.4335
2.16399	293.545	608.311	45.548
2.1643	281.54	616.51	46.1523
2.1646	269.535	624.709	45.8859
2.16491	256.822	631.832	45.3474
2.16521	244.11	638.955	44.8089
2.16552	233.32	646.201	44.6513
2.16582	226.592	653.447	44.4937
2.16613	221.533	659.638	44.7942
2.16644	216.474	667.795	45.0946
2.16674	211.705	677.141	45.3406
2.16705	208.678	686.488	45.5866
2.16735	206.394	694.871	45.2522
2.16766	204.11	703.254	44.0471
2.16796	201.064	711.637	44.0573
2.16827	196.277	720.02	44.0675
2.16857	188.664	728.583	44.5833
2.16888	176.988	737.147	45.0991
2.16919	163.571	745.71	46.1047
2.16949	150.154	754.274	46.2396
2.1698	137.318	764.271	46.048
2.1701	124.482	774.269	45.8564
2.17041	113.132	784.267	46.0457
2.17071	101.783	794.264	46.235
2.17102	92.157	804.421	46.2951
2.17132	85.4326	814.577	46.3552
2.17163	80.9389	824.734	46.4697
2.17194	78.1864	834.89	46.5842
2.17224	75.7785	846.768	46.7531
2.17255	74.2412	858.645	47.7927
2.17285	74.2092	869.539	48.3425
2.17316	74.1771	880.433	48.8924
2.17346	74.9272	892.431	49.4365
2.17377	75.6774	904.429	49.9807
2.17407	75.9922	917.411	50.0895
2.17438	76.307	930.392	50.1984
2.17469	77.8642	943.159	50.3616
2.17499	79.4214	955.925	50.5248
2.1753	81.4139	967.585	50.5793
2.1756	83.4064	980.228	51.5043
2.17591	86.9132	995.028	52.5564
2.17621	90.4201	1008.84	52.7378
2.17652	93.927	1021.25	53.4633
2.17682	97.4338	1035.62	54.1889
2.17713	101.167	1050.62	54.8963
2.17744	104.901	1066.61	55.6037
2.17774	109.07	1083.15	55.8214
2.17805	113.239	1099.69	56.9097
2.17835	118.975	1116.7	58.6876
2.17866	124.711	1133.71	60.4654
2.17896	129.94	1150.23	61.5722
2.17927	133.427	1166.75	62.6789
2.17957	137.803	1184.26	63.5045
2.17988	143.92	1201.76	64.3301
2.18019	150.545	1219.75	65.1557
2.18049	157.17	1237.75	65.9813
2.1808	163.559	1257.5	66.9996
2.1811	169.948	1277.26	68.0179
2.18141	179.602	1298	69.0363
2.18171	193.318	1318.74	70.0546
2.18202	213.02	1339.65	72.5149
2.18232	240.266	1360.57	74.9753
2.18263	279.337	1381.97	77.4356
2.18294	337.56	1403.38	79.896
2.18324	422.988	1425.67	82.9084
2.18355	550.782	1447.96	85.9208
2.18385	734.001	1470.74	89.3686
2.18416	979.32	1493.52	92.8164
2.18446	1269.45	1517.82	96.3639
2.18477	1563.65	1542.13	99.9115
2.18507	1821.14	1568.07	104.384
2.18538	2038.58	1594.02	109.727
2.18569	2259.73	1621.1	115.329
2.18599	2512.81	1648.19	122.672
2.1863	2756.37	1675.76	130.487
2.1866	2904.18	1703.34	139.172
2.18691	2882.67	1733.31	148.148
2.18721	2720.12	1763.28	157.123
2.18752	2504.04	1792.7	167.278
2.18782	2289.7	1824.08	177.432
2.18813	2087.05	1855	187.635
2.18844	1864.08	1886.9	199.579
2.18874	1596.5	1919.41	213.373
2.18905	1307.45	1951.92	228.908
2.18935	1032.93	1984.85	246.783
2.18966	801.931	2018.77	267.56
2.18996	628.318	2054.69	292.401
2.19027	506.357	2092.58	322.465
2.19058	420.543	2129.92	359.177
2.19088	359.685	2168.24	404.596
2.19119	315.077	2206.67	461.261
2.19149	281.496	2247.06	533.597
2.1918	256.312	2288.5	624.399
2.1921	236.352	2329.95	740.16
2.19241	220.78	2371.58	882.984
2.19271	208.111	2414.19	1054.25
2.19302	196.952	2457.57	1248.89
2.19333	185.794	2502.9	1456.88
2.19363	174.708	2548.83	1663.35
2.19394	164.493	2594.77	1857.62
2.19424	154.767	2642.37	2036.45
2.19455	144.171	2689.97	2198.44
2.19485	133.085	2738.78	2334.6
2.19516	122.869	2788.58	2427.23
2.19546	114.78	2839.15	2457.39
2.19577	109.593	2891.69	2418.49
2.19608	105.585	2945.6	2318.35
2.19638	103.318	2999.51	2175.84
2.19669	103.064	3053.28	2009.62
2.19699	104.551	3109.02	1828.88
2.1973	107.635	3166.05	1636.62
2.1976	110.718	3224.06	1435.64
2.19791	113.618	3282.57	1235.05
2.19821	116.518	3341.08	1047.81
2.19852	117.768	3401.95	886.404
2.19883	119.017	3462.82	753.435
2.19913	119.623	3525.69	647.82
2.19944	119.359	3588.56	567.164
2.19974	116.065	3651.92	504.936
2.20005	111.031	3715.28	457.22
2.20035	105.642	3779.24	419.47
2.20066	100.254	3843.2	388.106
2.20096	95.1923	3909.46	361.095
2.20127	89.2599	3975.72	338.147
2.20158	82.448	4042.64	318.682
2.20188	74.7654	4109.57	302.118
2.20219	66.9741	4176.25	287.514
2.20249	60.9239	4244.89	272.91
2.2028	55.6013	4313.45	259.962
2.2031	50.2788	4380.04	247.014
2.20341	46.0264	4446.87	235.028
2.20371	43.515	4513.71	224.782
2.20402	41.1307	4580.18	215.371
2.20433	39.6168	4646.64	206.831
2.20463	39.3181	4712.07	200.196
2.20494	39.0195	4777.49	193.56
2.20524	38.4442	4841.82	187.292
2.20555	37.8689	4905.18	182.765
2.20585	38.001	4967.28	179.435
2.20616	39.0036	5028.4	176.105
2.20646	38.646	5088.23	173.437
2.20677	36.5472	5147.07	170.769
2.20708	34.6661	5203.79	169.117
2.20738	31.9145	5258.53	167.465
2.20769	28.9565	5311.89	165.931
2.20799	25.9986	5363.27	164.397
2.2083	23.6028	5412.28	162.864
2.2086	22.9482	5459.32	161.33
2.20891	23.2004	5503.99	158.227
2.20921	23.4526	5545.38	155.124
2.20952	23.0882	5584.63	152.021
2.20983	22.7238	5620.61	148.918
2.21013	22.1961	5653.07	145.321
2.21044	21.6684	5683.56	141.724
2.21074	20.4153	5712.33	139.106
2.21105	19.1622	5737.82	134.747
2.21135	18.0179	5758.56	130.107
2.21166	16.8736	5776.02	125.467
2.21196	16.4548	5789.88	121.734
2.21227	16.0359	5800.45	118.001
2.21258	16.0705	5808.59	114.768
2.21288	16.1051	5813.44	111.534
2.21319	16.8651	5815.34	108.301
2.21349	17.6251	5813.97	105.068
2.2138	17.8683	5807.68	101.109
2.2141	18.1114	5798.11	97.1504
2.21441	18.3546	5786.4	93.627
2.21471	18.5977	5770.11	90.1035
2.21502	17.2947	5751.29	87.682
2.21533	15.9917	5730.49	85.2605
2.21563	15.124	5705.93	82.839
2.21594	14.2563	5678.09	80.4174
2.21624	13.7059	5647.74	77.7601
2.21655	13.1556	5614.12	75.1028
2.21685	13.9111	5577.61	73.7515
2.21716	14.6666	5539.14	72.4001
2.21746	15.0795	5499.14	71.3271
2.21777	15.4924	5458.16	70.2541
2.21808	15.1254	5413.02	69.1811
2.21838	14.7584	5365.91	68.1081
2.21869	14.9355	5316.94	67.9873
2.21899	14.2421	5266	67.8666
2.2193	13.0771	5213.75	67.0203
2.2196	11.9121	5161.5	66.174
2.21991	11.6041	5106.82	65.5953
2.22021	12.1666	5052.13	65.0165
2.22052	12.9649	4995.8	65.4536
2.22083	13.7632	4939.47	65.8906
2.22113	14.4255	4883.08	66.7902
2.22144	15.0877	4826.7	67.6897
2.22174	17.1646	4770.98	69.8046
2.22205	20.6925	4714.29	72.7901
2.22235	24.7542	4658.74	77.1927
2.22266	29.6865	4605.15	83.3366
2.22297	34.8364	4551.22	88.3741
2.22327	38.5354	4495.32	93.4116
2.22358	39.2872	4437.82	97.8958
2.22388	36.847	4375.73	99.4778
2.22419	32.8289	4308.68	98.6656
2.22449	28.8108	4241.63	97.8533
2.2248	25.3686	4175.32	98.5919
2.2251	22.7969	4110.98	102.233
2.22541	20.8962	4047.29	109.537
2.22572	19.8661	3986.89	119.744
2.22602	20.0512	3929.8	131.566
2.22633	21.1068	3872.71	145.128
2.22663	23.1236	3817.13	161.122
2.22694	25.1405	3763.53	178.856
2.22724	27.1318	3713.08	197.424
2.22755	30.5741	3664.6	215.991
2.22785	35.5216	3618.21	235.357
2.22816	43.0809	3575.1	254.723
2.22847	52.1183	3534.73	272.982
2.22877	59.1244	3494.36	286.017
2.22908	61.5238	3448.55	290.237
2.22938	59.5704	3395.52	283.428
2.22969	53.822	3335.88	268.516
2.22999	46.6226	3272.97	247.219
2.2303	39.2419	3211.46	223.147
2.2306	33.3121	3153.22	199.946
2.23091	29.4227	3100.06	178.214
2.23122	26.9842	3050.18	159.384
2.23152	25.5794	3002.68	143.184
2.23183	24.1747	2957.14	129.886
2.23213	23.704	2913.58	119.611
2.23244	25.845	2873.29	112.238
2.23274	29.7089	2837.76	109.218
2.23305	36.1845	2806.81	111.422
2.23335	45.5438	2780.83	116.928
2.23366	57.5148	2758.12	125.335
2.23397	71.118	2738.08	135.593
2.23427	83.8507	2718.03	145.851
2.23458	90.9339	2690.63	150.966
2.23488	88.4409	2652.08	148.536
2.23519	79.6728	2603.24	137.363
2.23549	67.7126	2549.81	120.965
2.2358	55.0088	2495.57	103.825
2.2361	43.7559	2444.6	89.586
2.23641	34.6069	2398.63	78.6849
2.23672	28.6499	2357.25	70.686
2.23702	25.2073	2318.94	65.2285
2.23733	23.7961	2283.91	61.5124
2.23763	23.5456	2251.99	59.1022
2.23794	24.1656	2222.04	59.5942
2.23824	26.6356	2194.3	61.3015
2.23855	31.1369	2169.84	64.7501
2.23885	36.7263	2150.07	69.3959
2.23916	43.7667	2133.58	76.9439
2.23947	52.2625	2118.46	86.2921
2.23977	59.8878	2104.32	95.6404
2.24008	63.523	2086.15	101.542
2.24038	62.8055	2059.45	102.22
2.24069	56.8103	2025.62	95.697
2.24099	47.623	1987.2	83.95
2.2413	38.3631	1949.11	71.2597
2.2416	29.9739	1914.29	60.3107
2.24191	23.4685	1882.74	52.5745
2.24222	20.1552	1853.16	47.7406
2.24252	19.3628	1826.61	44.2851
2.24283	18.5705	1802.03	41.7004
2.24313	17.4698	1779.64	40.5667
2.24344	17.2397	1759.21	40.3037
2.24374	17.9709	1740.37	41.0927
2.24405	19.5725	1723.49	43.6231
2.24435	21.8317	1707.44	47.0966
2.24466	24.9614	1692.38	50.5702
2.24497	28.5445	1678.98	54.4065
2.24527	32.1276	1665.58	58.2429
2.24558	34.5318	1651.54	60.8458
2.24588	34.9047	1634.23	60.5465
2.24619	32.2851	1612.45	57.5627
2.24649	27.6342	1588.7	51.6767
2.2468	23.1032	1565.05	45.4409
2.2471	20.0231	1543.36	39.2052
2.24741	17.9768	1522.84	34.8558
2.24772	16.8011	1503.31	32.2478
2.24802	14.9724	1486.6	30.057
2.24833	13.1437	1469.89	27.8662
2.24863	11.6052	1453.37	26.8
2.24894	10.9373	1436.85	25.7338
2.24924	10.487	1420.9	25.418
2.24955	10.0367	1406.93	25.1023
2.24985	9.29622	1393.48	24.6778
2.25016	8.55574	1380.04	25.1239
2.25047	8.53165	1366.66	26.4043
2.25077	9.95848	1353.27	26.8142
2.25108	10.5692	1339.89	26.97
2.25138	11.1799	1326.51	25.3846
2.25169	10.8248	1314.36	23.4455
2.25199	10.4697	1302.21	23.2476
2.2523	9.67935	1290.06	23.467
2.2526	8.88899	1277.91	22.8157
2.25291	8.09864	1267.77	21.2665
2.25322	7.30828	1257.63	19.7174
2.25352	6.51792	1247.49	20.0002
2.25383	5.72757	1237.34	20.2831
2.25413	5.20019	1226.9	20.1079
2.25444	4.67281	1216.45	19.9328
2.25474	4.96158	1206.06	19.7576
2.25505	6.1209	1195.67	19.5825
2.25535	6.63638	1186.13	19.7157
2.25566	7.15185	1177.56	19.8489
2.25597	7.28646	1169.55	19.9821
2.25627	7.42107	1159.57	20.1153
2.25658	7.26861	1150.55	20.3897
2.25688	7.11615	1141.52	20.664
2.25719	5.94804	1132.37	19.9226
2.25749	4.77993	1123.21	19.1812
2.2578	4.08338	1114.27	19.0565
2.25811	3.38682	1105.32	18.9318
2.25841	3.99609	1097.36	18.7526
2.25872	4.60537	1089.4	18.5735
2.25902	5.22371	1082.89	18.5871
2.25933	5.84206	1076.39	17.7301
2.25963	6.02512	1068.25	17
2.25994	6.20819	1060.11	18.0112
2.26024	5.693	1053.54	18.7866
2.26055	5.1778	1046.98	17.8208
2.26086	4.66261	1040.41	16.9637
2.26116	4.14742	1033.85	17.848
2.26147	3.69684	1028.58	18.0985
2.26177	3.24626	1023.31	18.349
2.26208	3.23096	1016.4	17.6927
2.26238	3.21566	1009.49	17.0363
2.26269	3.78979	1003.57	17.4047
2.26299	4.36393	997.642	17.7731
2.2633	4.93806	992.7	17.7063
2.26361	5.5122	987.758	17.6394
2.26391	5.51956	982.365	17.5997
2.26422	5.52693	976.973	17.56
2.26452	5.5343	971.58	16.7948
2.26483	5.54167	966.188	16.0296
2.26513	5.29513	961.164	15.2643
2.26544	5.04858	956.14	14.4991
2.26574	4.74763	951.116	15.0399
2.26605	4.44668	946.092	15.5806
2.26636	4.31887	941.559	16.3243
2.26666	3.32051	937.026	17.068
2.26697	1.99569	931.51	17.0861
2.26727	2.1218	925.993	17.1043
2.26758	3.75324	921.481	16.9229
2.26788	5.38468	916.968	16.7415
2.26819	6.09115	912.456	16.9954
2.26849	6.79762	907.943	17.2494
2.2688	6.5882	904.722	17.5328
2.26911	6.37878	901.5	17.8162
2.26941	6.387	898.278	17.3741
2.26972	4.9443	895.057	16.932
2.27002	3.32023	891.22	16.1271
2.27033	3.72745	887.384	15.3221
2.27063	4.40672	883.547	15.8232
2.27094	4.21543	879.711	16.3243
2.27124	3.5492	877.577	17.1235
2.27155	2.88297	875.442	17.9228
2.27186	3.75834	873.308	17.7063
2.27216	4.63371	871.173	17.4897
2.27247	5.11008	867.154	16.6021
2.27277	5.58644	863.134	15.7144
2.27308	4.75698	860.754	15.2621
2.27338	3.92752	858.374	14.8097
2.27369	3.05725	855.435	14.9582
2.27399	2.18698	852.496	15.1068
2.2743	1.75198	850.541	14.8199
2.27461	1.31699	848.586	14.5331
2.27491	1.48957	845.647	14.337
2.27522	1.66215	842.709	14.1409
2.27552	1.83473	839.77	13.9447
2.27583	2.00731	836.831	13.7486
2.27613	2.2122	834.623	13.5066
2.27644	2.41708	832.414	13.2645
2.27674	3.05725	830.205	13.0225
2.27705	3.69741	827.997	12.7805
2.27736	3.97484	826.3	13.654
2.27766	4.25227	824.604	14.5274
2.27797	3.51406	822.907	14.3852
2.27827	2.77585	821.211	14.2429
2.27858	2.50918	819.504	13.6472
2.27888	2.24252	817.797	13.0514
2.27919	1.97585	817.074	12.4557
2.27949	1.70919	816.351	11.8599
2.2798	1.92315	815.279	11.4546
2.28011	2.1371	814.208	11.0493
2.28041	3.07652	813.136	11.0794
2.28072	4.01593	812.065	11.1094
2.28102	3.85469	810.802	11.229
2.28133	3.69344	809.54	11.3486
2.28163	3.09692	807.294	10.7427
2.28194	2.5004	806.687	10.1367
2.28224	2.85604	806.572	10.5103
2.28255	3.21169	805.474	10.8838
2.28286	2.84187	805.031	11.2574
2.28316	2.47206	804.589	11.6309
2.28347	2.45591	803.925	11.2948
2.28377	2.43975	803.262	10.9587
2.28408	2.4236	802.599	10.6225
2.28438	2.40745	801.936	10.2864
2.28469	2.8175	802.134	9.95025
2.28499	3.22756	802.331	9.61412
2.2853	3.63762	800.89	9.27799
2.28561	4.04767	799.448	8.94186
2.28591	3.39164	797.976	9.541
2.28622	2.73561	796.504	10.1401
2.28652	2.07957	796.016	10.7393
2.28683	1.42354	795.527	11.3384
2.28713	1.38415	794.28	11.3027
2.28744	1.34476	793.034	11.267
2.28774	1.30537	792.77	10.796
2.28805	1.26598	792.507	10.3249
2.28836	1.81149	791.583	10.3142
2.28866	2.35701	790.659	10.3034
2.28897	2.90252	789.735	10.728
2.28927	3.44803	788.811	11.1525
2.28958	3.44945	788.83	11.4682
2.28988	3.45087	788.849	11.784
2.29019	3.01701	788.867	11.0839
2.29049	2.58315	788.886	10.3839
2.2908	2.69565	787.68	9.84822
2.29111	2.80815	786.474	9.31257
2.29141	2.48538	786.805	9.79268
2.29172	2.16261	787.136	10.2728
2.29202	2.23884	786.894	10.0092
2.29233	2.31507	785.012	9.74563
2.29263	3.11676	782.515	9.48205
2.29294	3.91845	781.002	9.21847
2.29325	4.31207	780.954	9.14535
2.29355	4.70569	780.906	9.07223
2.29386	4.66403	780.92	7.9652
2.29416	4.62237	780.933	8.59949
2.29447	3.98221	780.434	9.07053
2.29477	3.34205	779.936	8.67091
2.29508	3.13716	778.453	8.86987
2.29538	2.93227	776.971	9.06883
2.29569	2.91867	774.419	8.78569
2.296	2.90507	771.867	8.50256
2.2963	3.61693	770.954	8.27384
2.29661	4.32879	770.042	8.04512
2.29691	4.75953	767.756	7.55339
2.29722	5.19027	765.471	7.93232
2.29752	5.04065	763.185	8.31125
2.29783	5.76157	760.899	7.81952
2.29813	6.67747	758.286	7.59081
2.29844	6.14244	755.673	7.36209
2.29875	4.97263	754.043	7.02454
2.29905	4.67338	752.413	7.55765
2.29936	5.19027	750.383	8.04541
2.29966	5.70716	748.354	8.53317
2.29997	6.82256	745.833	8.64002
2.30027	7.0674	743.312	8.74686
2.30058	8.28029	739.454	8.43936
2.30088	10.3637	735.595	8.13185
2.30119	12.0119	731.737	9.03963
2.3015	12.7895	727.879	9.07676
2.3018	13.9026	725.148	8.91436
2.30211	15.8863	722.417	8.75197
2.30241	18.3053	718.046	8.53515
2.30272	21.5948	713.676	8.31834
2.30302	26.24	709.531	8.50058
2.30333	33.4969	705.386	8.68281
2.30363	43.5831	701.733	8.81063
2.30394	57.4416	698.08	8.93846
2.30425	74.0479	692.9	9.13883
2.30455	92.6855	687.72	8.46855
2.30486	111.178	683.524	7.85268
2.30516	128.219	679.328	7.23682
2.30547	144.819	674.727	7.11835
2.30577	160.548	670.127	6.99988
2.30608	174.971	664.544	7.31674
2.30638	186.782	658.96	7.6336
2.30669	192.545	654.329	7.56955
2.307	191.634	649.698	7.5055
2.3073	185.173	644.575	7.06053
2.30761	174.939	639.452	6.61557
2.30791	161.65	634.094	6.36559
2.30822	146.909	628.736	6.98628
2.30852	131.389	622.394	7.17163
2.30883	114.418	616.052	6.48633
2.30913	96.1949	611.452	6.1638
2.30944	77.9722	606.851	5.84127
2.30975	62.4881	601.759	5.95407
2.31005	50.1961	596.667	6.06687
2.31036	40.8512	590.39	6.10031
2.31066	33.5377	584.112	7.00442
2.31097	27.7657	577.834	7.23738
2.31127	24.0251	571.556	6.5997
2.31158	21.2819	565.862	6.22048
2.31188	18.5388	560.168	6.71193
2.31219	15.8682	554.474	6.87688
2.3125	14.0681	548.781	7.04183
2.3128	12.8688	544.424	7.00271
2.31311	11.6696	540.067	6.9636
2.31341	11.2864	535.71	6.92449
2.31372	11.7738	531.353	6.88538
2.31402	11.962	524.476	7.60356
2.31433	11.2796	517.599	8.32174
2.31463	10.4159	510.721	8.5139
2.31494	9.55211	503.844	7.83539
2.31525	8.74645	497.233	7.21585
2.31555	7.94079	490.622	6.59629
2.31586	7.13513	486.306	6.15813
2.31616	6.32947	481.99	6.59063
2.31647	5.40593	476.26	6.51524
2.31677	4.48238	470.529	6.43985
2.31708	4.86467	464.799	5.98355
2.31738	5.24695	459.069	5.52724
2.31769	5.59523	454.722	6.37693
2.318	5.94351	450.375	7.22661
2.3183	5.85651	446.028	6.24429
2.31861	5.76951	441.681	5.26196
2.31891	5.23817	436.248	4.83741
2.31922	4.70682	430.815	5.2835
2.31952	4.12107	425.383	5.51194
2.31983	3.53531	419.95	5.74037
2.32013	3.02097	415.938	4.84931
2.32044	1.63608	411.927	4.8289
2.32075	1.81093	406.932	5.24383
2.32105	1.98577	401.937	4.78809
2.32136	1.52584	397.7	4.72687
2.32166	1.93647	393.463	4.66566
2.32197	2.29268	389.226	4.98535
2.32227	1.77834	384.989	5.30504
2.32258	2.6265	381.136	5.62474
2.32288	2.60412	377.284	5.94443
2.32319	1.71117	373.431	6.26413
2.3235	0.81823	369.578	6.58382
2.3238	0.65982	365.06	6.45459
2.32411	0.50141	360.541	6.32535
2.32441	-0.14669	356.023	6.46819
2.32472	0.07577	351.504	6.61103
2.32502	0.66181	347.203	6.11448
2.32533	1.24784	342.903	6.4886
2.32564	1.88829	339.094	7.09851
2.32594	2.52874	335.285	7.70842
2.32625	2.47999	332.368	7.28897
2.32655	2.43125	329.45	6.86951
2.32686	2.38251	325.549	7.1756
2.32716	2.33377	321.648	7.48169
2.32747	1.96084	317.957	7.13479
2.32777	1.5879	314.266	6.78788
2.32808	1.21497	310.575	6.00565
2.32839	0.84204	306.884	5.22342
2.32869	0.67768	304.484	4.53188
2.329	0.51331	302.084	3.84034
2.3293	0.34895	298.7	4.45479
2.32961	0.18459	295.316	5.06924
2.32991	0.19706	291.943	5.86734
2.33022	0.20953	288.569	6.66545
2.33052	0.65727	284.213	6.70173
2.33083	1.10502	279.856	5.86734
2.33114	1.06308	277.671	5.7041
2.33144	1.02114	275.486	6.41151
2.33175	0.9792	272.317	6.33895
2.33205	0.93726	269.148	5.39574
2.33236	0.26054	267.809	5.15993
2.33266	-0.41618	266.469	4.92413
2.33297	0.21293	262.834	5.30504
2.33327	0.84204	259.199	5.68596
2.33358	1.20817	257.511	5.79479
2.33389	1.5743	255.823	5.03296
2.33419	1.94043	254.627	5.19621
2.3345	2.30656	253.43	5.35946
2.3348	2.04727	250.724	4.48682
2.33511	1.78797	248.018	3.61418
2.33541	1.52868	244.82	4.62796
2.33572	1.26938	241.622	5.64174
2.33602	1.81716	238.69	5.86649
2.33633	2.36494	235.759	6.09124
2.33664	2.18726	234.466	5.30023
2.33694	2.00958	234.157	4.50921
2.33725	1.82736	232.404	4.61152
2.33755	1.64515	229.011	4.71383
2.33786	1.46293	225.68	4.81615
2.33816	1.28072	223.988	4.91846
2.33847	1.42496	222.194	4.83939
2.33877	1.5692	220.399	4.76032
2.33908	1.71344	218.707	4.68124
2.33939	1.85768	217.015	4.60217
2.33969	1.81376	215.29	4.25782
2.34	1.76984	213.565	3.91347
2.3403	1.29063	211.839	4.58488
2.34061	0.81143	210.114	5.2563
2.34091	0.84006	208.85	5.53773
2.34122	0.86868	207.586	5.81916
2.34152	1.91294	205.829	6.1006
2.34183	2.95721	204.073	6.38203
2.34214	4.53197	201.851	5.62049
2.34244	6.10674	199.629	4.85895
2.34275	7.6815	198.39	4.0974
2.34305	9.25626	197.152	3.33586
2.34336	10.8945	195.483	3.971
2.34366	12.5327	193.814	4.60614
2.34397	13.4455	192.145	4.80595
2.34427	14.3583	190.476	5.00576
2.34458	14.8228	188.574	5.30193
2.34489	15.2872	186.671	5.5981
2.34519	14.4459	185.261	5.16872
2.3455	13.6045	183.85	4.73934
2.3458	11.9198	183.905	4.78157
2.34611	10.2351	183.959	4.8238
2.34641	8.55035	183.03	5.30136
2.34672	6.86564	182.101	5.77892
2.34702	5.80663	180.721	6.76889
2.34733	4.74763	179.341	7.75887
2.34764	4.1239	177.961	7.73308
2.34794	3.50017	176.582	7.70729
2.34825	2.71322	175.048	6.99223
2.34855	1.92626	173.514	6.27717
2.34886	1.57458	172.473	5.76163
2.34916	1.22291	171.431	6.69719
2.34947	0.9007	171.243	7.96548
2.34977	0.57849	171.056	9.23378
2.35008	0.25629	169.229	9.86721
2.35039	-0.06592	167.402	10.5007
2.35069	0.28292	166.036	11.2792
2.351	0.63177	164.671	12.0577
2.3513	0.98061	164.288	13.5618
2.35161	1.32946	163.906	15.0659
2.35191	1.35638	164.164	16.171
2.35222	1.3833	164.422	17.276
2.35252	0.68476	163.451	17.9457
2.35283	-0.01378	160.84	18.6155
2.35314	-0.10475	158.886	17.3035
2.35344	-0.19571	159.226	15.9916
2.35375	-0.72196	159.77	15.4052
2.35405	-1.2482	159.332	14.8188
2.35436	-1.44742	158.263	14.6312
2.35466	-1.64664	158.177	14.4436
2.35497	-0.83021	158.398	14.0383
2.35527	-0.01378	156.981	13.633
2.35558	0.66662	155.194	13.0191
2.35589	1.34703	153.408	12.4052
2.35619	1.01178	152.502	11.5737
2.3565	0.67654	151.597	10.7421
2.3568	0.55894	151.119	9.71105
2.35711	0.44133	150.642	8.67998
2.35741	0.32373	150.164	8.37445
2.35772	0.20613	149.686	8.06893
2.35802	-0.35582	148.932	7.48226
2.35833	-0.91777	148.178	6.89558
2.35864	-0.17389	147.854	6.52657
2.35894	0.56999	147.53	6.15756
2.35925	1.17218	147.493	6.11902
2.35955	1.77437	146.472	6.08047
2.35986	1.6511	144.038	5.02616
2.36016	1.52783	143.242	3.97185
2.36047	1.25039	143.922	4.88105
2.36078	0.97296	143.619	5.79025
2.36108	-0.02993	143.479	6.48179
2.36139	-1.03283	143.34	7.17333
2.36169	-0.5848	144.027	7.03729
2.362	-0.13677	144.715	6.90125
2.3623	0.31126	144.419	6.54755
2.36261	0.75929	144.123	6.19384
2.36291	0.20981	142.998	5.65875
2.36322	-0.33967	141.872	5.12366
2.36353	-0.16369	141.73	5.02389
2.36383	0.01229	141.588	4.92413
2.36414	-0.30368	140.462	5.42946
2.36444	-0.61965	139.336	5.9348
2.36475	-0.93563	139.194	6.58524
2.36505	-1.2516	139.052	5.78459
2.36536	-1.16857	138.234	5.70948
2.36566	-1.08554	137.416	6.50503
2.36597	-1.0025	136.597	5.9946
2.36628	-0.91947	135.779	5.48416
2.36658	-1.01327	134.366	5.61539
2.36689	-1.10707	132.954	5.74661
2.36719	-0.7656	133.181	5.15228
2.3675	-0.42412	133.407	4.55796
2.3678	-0.19146	134.013	4.36268
2.36811	0.0412	134.619	4.16741
2.36841	0.27385	134.733	4.69768
2.36872	0.50651	134.847	5.22795
2.36903	-0.19089	133.869	4.97146
2.36933	-0.8883	132.891	4.71497
2.36964	-1.15043	131.913	4.31337
2.36994	-1.41256	130.936	5.36286
2.37025	-1.36637	129.313	5.83192
2.37055	-1.32018	127.689	5.43032
2.37086	-1.27399	128.361	4.8836
2.37116	-1.22779	129.033	4.33689
2.37147	-1.68036	128.798	4.5316
2.37178	-2.13292	128.563	4.72631
2.37208	-1.27965	129.311	5.35634
2.37239	-0.42639	130.06	5.98638
2.37269	0.000673294	129.405	5.9997
2.373	0.42773	128.75	6.01302
2.3733	0.41951	127.603	6.02634
2.37361	0.4113	126.456	6.03966
2.37391	0.03865	125.467	6.51552
2.37422	-0.334	124.478	6.99138
2.37453	-1.43211	123.489	7.46724
2.37483	-2.53022	122.5	7.94309
2.37514	-2.62176	121.419	7.33063
2.37544	-2.71329	120.338	6.71816
2.37575	-1.78918	119.257	6.1057
2.37605	-0.86506	118.176	5.49323
2.37636	-0.41703	117.1	5.02814
2.37666	0.031	116.024	4.56306
2.37697	0.42462	115.931	4.09797
2.37728	0.81823	115.839	3.63288
2.37758	0.87633	115.593	3.53057
2.37789	0.06387	115.346	3.42826
2.37819	-0.78487	114.117	3.32594
2.3785	-2.50415	112.887	3.22363
2.3788	-3.13638	112.312	3.84233
2.37911	-3.76861	111.738	4.46103
2.37941	-3.69351	110.671	5.07973
2.37972	-2.74786	109.605	5.69843
2.38003	-1.51203	108.221	6.00877
2.38033	-1.14675	106.837	6.31911
2.38064	-1.25302	105.453	6.19412
2.38094	-1.35928	104.069	6.06914
2.38125	-1.01667	103.328	6.25478
2.38155	-0.67406	102.586	6.44041
2.38186	-0.76673	101.845	5.90051
2.38216	-0.8594	101.104	5.36059
2.38247	-0.47144	100.261	4.84789
2.38278	-0.08349	99.4169	4.33519
2.38308	-0.421	98.5733	4.25782
2.38339	-0.75851	97.7298	4.18044
2.38369	-0.49383	98.6742	3.96136
2.384	-0.22915	99.6186	3.74228
2.3843	0.03553	98.9239	3.5232
2.38461	0.30021	98.2292	3.30412
2.38491	-0.1243	97.514	3.32991
2.38522	-0.54881	96.7988	3.3557
2.38553	0.29624	95.1	3.38149
2.38583	0.27074	93.4013	3.40728
2.38614	-0.22632	93.0267	4.12914
2.38644	0.14718	92.6522	4.85101
2.38675	0.46627	91.2941	5.57287
2.38705	-0.08519	89.936	6.29474
2.38736	-0.57318	89.8483	5.78317
2.38766	-1.06116	89.7606	5.2716
2.38797	-1.4222	89.6729	4.76003
2.38828	-0.91267	89.5851	4.24846
2.38858	-0.23142	88.6189	4.52706
2.38889	-0.42072	87.6527	4.80566
2.38919	-1.02716	86.6865	5.08426
2.3895	-1.6336	85.7203	5.36286
2.3898	-1.6506	84.959	5.27869
2.39011	-0.79705	84.1976	5.19451
2.39041	-0.43319	83.4363	5.11034
2.39072	-0.06932	82.675	5.02616
2.39103	-0.27223	82.4464	5.40452
2.39133	-0.47513	82.2178	5.78289
2.39164	-1.0589	82.0917	6.16125
2.39194	-1.64267	81.9656	6.53961
2.39225	-2.41687	81.2964	6.41009
2.39255	-2.32052	82.2665	6.28057
2.39286	-1.40803	83.2365	6.15104
2.39316	-0.49553	82.5674	6.02152
2.39347	-0.19146	81.42	5.81973
2.39378	0.11261	80.2726	5.61794
2.39408	-0.30878	78.8998	5.41614
2.39439	-0.73017	78.5105	5.21435
2.39469	-0.96113	78.4695	4.74955
2.395	-1.19209	77.445	4.28474
2.3953	-1.42305	76.5025	3.81994
2.39561	-1.654	77.1992	3.35513
2.39592	-1.76027	77.9009	3.5796
2.39622	-1.86654	76.9635	3.80407
2.39653	-1.53753	76.0671	3.30298
2.39683	-1.20852	75.1707	2.8019
2.39714	-0.71629	74.2947	2.54569
2.39744	-0.22405	73.4188	2.28948
2.39775	-0.45727	73.0346	3.04904
2.39805	-0.6905	72.6505	3.8086
2.39836	-0.74916	72.3534	3.04791
2.39867	-0.80782	72.0563	2.28722
2.39897	-0.86648	70.7757	2.25207
2.39928	-0.92514	69.495	2.21693
2.39958	-0.80244	68.4501	3.45149
2.39989	-0.67973	67.4051	4.68606
2.40019	-0.06734	67.3436	4.0342
2.4005	-0.3255	67.2822	3.38234
2.4008	-0.16199	67.8917	3.10459
2.40111	0.00152	68.5013	2.82684
2.40142	0.00181	69.1109	3.27464
2.40172	0.87264	69.7204	3.72244
2.40203	1.04522	69.1416	3.29051
2.40233	0.34725	68.5628	2.85859
2.40264	0.91884	67.9839	2.86199
2.40294	1.49042	67.4051	2.86539
2.40325	1.80186	67.1727	2.86085
2.40355	2.1133	66.9403	2.85632
2.40386	1.20959	65.7243	2.85178
2.40417	1.17643	64.5084	2.84725
2.40447	0.68986	63.9379	2.82458
2.40478	0.20329	63.3674	2.8019
2.40508	0.152	63.2886	3.50478
2.40539	0.10071	63.2099	4.20765
2.40569	0.83155	62.8186	4.26887
2.406	0.69185	62.4274	4.33009
2.4063	0.02618	62.0362	4.39131
2.40661	-0.63949	61.645	4.45252
2.40692	-0.9787	61.223	3.9333
2.40722	-1.31791	60.801	3.41408
2.40753	-1.13116	60.3791	2.89486
2.40783	-0.07386	59.9571	2.37564
2.40814	0.06443	60.365	2.13304
2.40844	0.20273	60.7729	1.89043
2.40875	-0.03985	60.1972	2.08315
2.40905	-0.28243	59.6216	2.27588
2.40936	-0.44339	59.5992	2.38698
2.40967	-0.60435	59.5768	2.49808
2.40997	-0.76531	59.5544	2.17385
2.41028	-0.92627	59.532	1.84962
2.41058	-0.67463	59.4788	2.41872
2.41089	-0.42299	59.4257	2.98782
2.41119	-0.84239	59.3725	2.25094
2.4115	-1.2618	59.3194	1.51405
2.4118	-1.64493	58.5491	1.08553
2.41211	-1.15752	57.7788	0.657
2.41242	-0.6701	58.033	1.24424
2.41272	-1.05323	56.6481	1.83148
2.41303	-1.54263	55.8429	2.20502
2.41333	-2.03204	56.6769	2.57857
2.41364	-1.5602	57.0396	2.22656
2.41394	-1.08837	56.4188	1.87456
2.41425	-1.03368	55.9517	2.21183
2.41455	-0.97898	55.4846	2.54909
2.41486	-1.59534	55.4478	2.88636
2.41517	-2.2117	55.411	3.22363
2.41547	-2.54241	56.1323	2.72651
2.41578	-2.00256	56.8536	2.2294
2.41608	-1.95241	56.5914	1.73228
2.41639	-1.90225	55.3457	1.23517
2.41669	-1.81581	53.7517	1.53616
2.417	-1.72938	53.7968	1.83715
2.4173	-1.64295	54.3747	2.13814
2.41761	-1.55652	53.3134	2.43913
2.41792	-1.56785	52.2598	2.37167
2.41822	-1.57919	52.8453	2.30422
2.41853	-1.15525	53.3899	3.1437
2.41883	-0.73131	53.9345	2.53209
2.41914	-0.1532	53.2189	1.50328
2.41944	0.4249	52.5034	1.92558
2.41975	0.76723	51.7879	1.93068
2.42005	0.239	51.0723	1.06512
2.42036	-0.6701	51.1969	1.1133
2.42067	-1.57919	51.3214	1.16148
2.42097	-1.76282	50.4624	1.15525
2.42128	-1.94646	49.6035	1.14901
2.42158	-2.33866	49.4309	1.36044
2.42189	-1.86031	49.2583	1.57187
2.42219	-1.38196	48.594	1.7833
2.4225	-1.77416	47.9297	1.99473
2.4228	-1.22326	47.4223	1.98056
2.42311	-0.67236	46.9148	1.96639
2.42342	-0.95575	47.3909	1.95222
2.42372	-1.23913	47.867	1.93805
2.42403	-1.44997	47.9435	1.81504
2.42433	-2.53136	48.02	1.69204
2.42464	-3.61275	48.0965	1.56904
2.42494	-3.82359	48.173	1.44603
2.42525	-3.43592	47.6502	1.46134
2.42555	-3.04825	47.1274	1.47664
2.42586	-2.17089	47.5881	2.30819
2.42617	-1.29354	48.0488	1.68864
2.42647	-0.43432	47.0957	1.52256
2.42678	0.4249	46.1426	1.35647
2.42708	0.55866	45.1896	1.0997
2.42739	0.69241	44.2365	0.84292
2.42769	0.30474	44.4385	1.11103
2.428	-0.08292	44.6405	1.37915
2.42831	-0.47059	44.8425	1.64726
2.42861	-0.85826	45.0445	1.91537
2.42892	-1.75375	44.6933	1.82071
2.42922	-2.64925	44.3421	1.72605
2.42953	-2.52909	43.9909	1.63139
2.42983	-2.40894	43.6397	1.53673
2.43014	-2.2117	43.496	1.16092
2.43044	-2.01447	43.3522	0.78511
2.43075	-1.81723	44.192	0.40929
2.43106	-1.62	45.0317	0.03348
2.43136	-1.20512	44.9699	-0.30605
2.43167	-0.79025	44.9081	-0.64559
2.43197	-1.10084	44.8464	-0.25957
2.43228	-1.41143	44.7846	0.12644
2.43258	-1.44883	44.9558	0.60003
2.43289	-1.48624	45.1271	1.07362
2.43319	-1.52365	44.3149	0.53145
2.4335	-1.56105	43.5027	-0.01073
2.43381	-1.72542	43.4588	-0.42594
2.43411	-1.88978	43.415	-0.84115
2.43442	-2.48942	42.8793	-0.82102
2.43472	-3.08906	42.3437	-0.8009
2.43503	-2.88615	42.1846	-0.25702
2.43533	-2.68325	42.0255	0.28686
2.43564	-2.48035	40.8829	0.39541
2.43594	-2.27745	39.7403	0.50395
2.43625	-2.01107	39.9807	1.44688
2.43656	-1.74469	40.2211	2.38981
2.43686	-1.91358	39.4781	1.73654
2.43717	-2.08248	38.735	1.08326
2.43747	-2.03487	39.5491	0.97981
2.43778	-1.98726	40.3633	0.87636
2.43808	-1.50438	40.1939	1.20825
2.43839	-1.02149	40.0246	1.54013
2.43869	-1.13711	39.8962	1.39133
2.439	-1.25273	39.7678	1.24254
2.43931	-1.36835	39.1477	1.09375
2.43961	-1.48397	38.5275	0.94495
2.43992	-1.19152	38.9626	1.17934
2.44022	-0.89907	39.3977	1.41372
2.44053	-1.18699	39.341	1.21278
2.44083	-0.60435	39.2844	1.01184
2.44114	-0.44792	39.0023	1.29157
2.44144	-1.74242	38.7203	1.5713
2.44175	-3.30896	37.9465	0.83527
2.44206	-2.84421	37.1727	0.09923
2.44236	-2.002	37.0299	0.22649
2.44267	-1.15978	36.8871	0.35374
2.44297	-0.91607	37.2361	0.91633
2.44328	-0.67236	37.585	1.47891
2.44358	-1.17225	37.6471	1.37036
2.44389	-1.67214	37.7092	1.26181
2.44419	-2.66171	36.7878	1.15326
2.4445	-2.78074	35.8665	1.04471
2.44481	-2.07681	36.2154	1.23092
2.44511	-1.37289	36.5644	1.41712
2.44542	-1.92038	36.9133	1.60333
2.44572	-2.46788	37.2623	1.78954
2.44603	-2.73426	37.099	1.32275
2.44633	-3.00064	36.9358	0.85596
2.44664	-2.54156	36.7725	0.38917
2.44694	-2.08248	36.6092	-0.07762
2.44725	-1.17565	37.0017	0.54732
2.44756	-0.26883	37.3942	1.17225
2.44786	0.45664	37.7867	1.79719
2.44817	0.31154	38.1792	2.42212
2.44847	-0.23255	37.8136	3.04706
2.44878	0.09391	37.448	3.67199
2.44908	0.69241	37.0824	4.29693
2.44939	-0.16001	36.7168	4.92186
2.44969	-0.67916	36.5151	4.47208
2.45	-1.19832	36.3134	4.0223
2.45031	-1.80816	35.2306	3.57251
2.45061	-2.418	34.1479	3.12273
2.45092	-2.1845	34.2843	2.57318
2.45122	-1.95099	36.0598	2.02364
2.45153	-1.24593	37.4666	1.47409
2.45183	-1.9918	37.8898	0.92455
2.45214	-2.61354	38.1898	-0.28451
2.45244	-1.78436	38.4898	-1.49357
2.45275	-1.86201	38.2365	-1.68686
2.45306	-1.93965	37.9833	-0.42906
2.45336	-1.99916	37.4022	0.80154
2.45367	-2.05867	36.8211	1.16148
2.45397	-2.11819	36.2401	1.66653
2.45428	-2.1777	35.659	2.17158
2.45458	-2.41857	35.1906	1.59965
2.45489	-2.65945	34.7222	1.02771
2.45519	-1.88468	33.1064	0.8911
2.4555	-1.10991	31.4906	0.7545
2.45581	-1.2601	32.1185	0.22791
2.45611	-1.41029	32.7463	-0.29869
2.45642	-1.12521	32.8823	-0.82527
2.45672	-0.84013	33.0184	-1.35186
2.45703	-0.91097	32.9047	-1.81497
2.45733	-0.98182	32.7911	-2.27807
2.45764	-1.05266	32.1857	-1.14497
2.45794	-1.12351	31.5803	-0.01187
2.45825
2.45856
2.45886
2.45917
2.45947
2.45978
2.46008
2.46039
2.46069
2.461
2.46131
2.46161
2.46192
2.46222
2.46253
2.46283
2.46314
2.46345
2.46375
2.46406
2.46436
2.46467
2.46497
2.46528
2.46558
2.46589
2.4662
2.4665
2.46681
2.46711
2.46742
2.46772
2.46803
2.46833
2.46864
2.46895
2.46925
2.46956
2.46986
2.47017
2.47047
2.47078
2.47108
2.47139
2.4717
2.472
2.47231
2.47261
2.47292
2.47322
2.47353
2.47383
2.47414
2.47445
2.47475
2.47506
2.47536
2.47567
2.47597
2.47628
2.47658
2.47689
2.4772
2.4775
2.47781
2.47811
2.47842
2.47872
2.47903
2.47933
2.47964
2.47995
2.48025
2.48056
2.48086
2.48117
2.48147
2.48178
2.48208
2.48239
2.4827
2.483
2.48331
2.48361
2.48392
2.48422
2.48453
2.48483
2.48514
2.48545
2.48575
2.48606
2.48636
2.48667
2.48697
2.48728
2.48758
2.48789
2.4882
2.4885
2.48881
2.48911
2.48942
2.48972
2.49003
2.49033
2.49064
2.49095
2.49125
2.49156
2.49186
2.49217
2.49247
2.49278
2.49308
2.49339
2.4937
2.494
2.49431
2.49461
2.49492
2.49522
2.49553
2.49584
2.49614
2.49645
2.49675
2.49706
2.49736
2.49767
2.49797
2.49828
2.49859
2.49889
2.4992
2.4995
2.49981
2.50011
2.50042
2.50072
2.50103
2.50134
2.50164
2.50195
2.50225
2.50256
2.50286
2.50317
2.50347
2.50378
2.50409
2.50439
2.5047
2.505
2.50531
2.50561
2.50592
2.50622
2.50653
2.50684
2.50714
2.50745
2.50775
2.50806
2.50836
2.50867
2.50897
2.50928
2.50959
2.50989
2.5102
2.5105
2.51081
2.51111
2.51142
2.51172
2.51203
2.51234
2.51264
2.51295
2.51325
2.51356
2.51386
2.51417
2.51447
2.51478
2.51509
2.51539
2.5157
2.516
2.51631
2.51661
2.51692
2.51722
2.51753
2.51784
2.51814
2.51845
2.51875
2.51906
2.51936
2.51967
2.51997
2.52028
2.52059
2.52089
2.5212
2.5215
2.52181
2.52211
2.52242
2.52272
2.52303
2.52334
2.52364
2.52395
2.52425
2.52456
2.52486
2.52517
2.52547
2.52578
2.52609
2.52639
2.5267
2.527
2.52731
2.52761
2.52792
2.52822
2.52853
2.52884
2.52914
2.52945
2.52975
2.53006
2.53036
2.53067
2.53098
2.53128
2.53159
2.53189
2.5322
2.5325
2.53281
2.53311
2.53342
2.53373
2.53403
2.53434
2.53464
2.53495
2.53525
2.53556
2.53586
2.53617
2.53648
2.53678
2.53709
2.53739
2.5377
2.538
2.53831
2.53861
2.53892
2.53923
2.53953
2.53984
2.54014
2.54045
2.54075
2.54106
2.54136
2.54167
2.54198
2.54228
2.54259
2.54289
2.5432
2.5435
2.54381
2.54411
2.54442
2.54473
2.54503
2.54534
2.54564
2.54595
2.54625
2.54656
2.54686
2.54717
2.54748
2.54778
2.54809
2.54839
2.5487
2.549
2.54931
2.54961
2.54992
2.55023
2.55053
2.55084
2.55114
2.55145
2.55175
2.55206
2.55236
2.55267
2.55298
2.55328
2.55359
2.55389
2.5542
2.5545
2.55481
2.55511
2.55542
2.55573
2.55603
2.55634
2.55664
2.55695
2.55725
2.55756
2.55786
2.55817
2.55848
2.55878
2.55909
2.55939
2.5597
2.56
2.56031
2.56061
2.56092
2.56123
2.56153
2.56184
2.56214
2.56245
2.56275
2.56306
2.56336
2.56367
2.56398
2.56428
2.56459
2.56489
2.5652
2.5655
2.56581
2.56612
2.56642
2.56673
2.56703
2.56734
2.56764
2.56795
2.56825
2.56856
2.56887
2.56917
2.56948
2.56978
2.57009
2.57039
2.5707
2.571
2.57131
2.57162
2.57192
2.57223
2.57253
2.57284
2.57314
2.57345
2.57375
2.57406
2.57437
2.57467
2.57498
2.57528
2.57559
2.57589
2.5762
2.5765
2.57681
2.57712
2.57742
2.57773
2.57803
2.57834
2.57864
2.57895
2.57925
2.57956
2.57987
2.58017
2.58048
2.58078
2.58109
2.58139
2.5817
2.582
2.58231
2.58262
2.58292
2.58323
2.58353
2.58384
2.58414
2.58445
2.58475
2.58506
2.58537
2.58567
2.58598
2.58628
2.58659
2.58689
2.5872
2.5875
2.58781
2.58812
2.58842
2.58873
2.58903
2.58934
2.58964
2.58995
2.59025
2.59056
2.59087
2.59117
2.59148
2.59178
2.59209
2.59239
2.5927
2.593
2.59331
2.59362
2.59392
2.59423
2.59453
2.59484
2.59514
2.59545
2.59575
2.59606
2.59637
2.59667
2.59698
2.59728
2.59759
2.59789
2.5982
2.59851
2.59881
2.59912
2.59942
2.59973
2.60003
2.60034
2.60064
2.60095
2.60126
2.60156
2.60187
2.60217
2.60248
2.60278
2.60309
2.60339
2.6037
2.60401
2.60431
2.60462
2.60492
2.60523
2.60553
2.60584
2.60614
2.60645
2.60676
2.60706
2.60737
2.60767
2.60798
2.60828
2.60859
2.60889
2.6092
2.60951
2.60981
2.61012
2.61042
2.61073
2.61103
2.61134
2.61164
2.61195
2.61226
2.61256
2.61287
2.61317
2.61348
2.61378
2.61409
2.61439
2.6147
2.61501
2.61531
2.61562
2.61592
2.61623
2.61653
2.61684
2.61714
2.61745
2.61776
2.61806
2.61837
2.61867
2.61898
2.61928
2.61959
2.61989
2.6202
2.62051
2.62081
2.62112
2.62142
2.62173
2.62203
2.62234
2.62264
2.62295
2.62326
2.62356
2.62387
2.62417
2.62448
2.62478
2.62509
2.62539
2.6257
2.62601
2.62631
2.62662
2.62692
2.62723
2.62753
2.62784
2.62814
2.62845
2.62876
2.62906
2.62937
2.62967
2.62998
2.63028
2.63059
2.63089
2.6312
2.63151
2.63181
2.63212
2.63242
2.63273
2.63303
2.63334
2.63365
2.63395
2.63426
2.63456
2.63487
2.63517
[truncated: 13,901 more rows]

## Sheet: Fig2b Full Spectra
	BXylDI (black trace)	Pd3 (purple trace)	Pd3-MOF (teal trace)
delta (ppm)	Intensity	Intensity	Intensity
-3.88407	0.11204	1.23387	0.60712
-3.88376	0.11204	1.23387	0.60712
-3.88346	-0.25069	0.988	0.60712
-3.88315	-0.61342	0.74212	0.60712
-3.88285	-0.62249	0.37331	0.66153
-3.88254	-0.63156	0.00449	0.71595
-3.88223	-0.20535	0.45527	0.77037
-3.88193	0.22086	0.90604	0.82478
-3.88162	0.42263	1.0008	0.84065
-3.88132	0.6244	1.09557	0.85653
-3.88101	0.82617	0.37075	0.8724
-3.88071	1.02794	-0.35407	0.88827
-3.8804	1.10275	-0.24907	1.30319
-3.8801	1.17756	-0.14406	1.71811
-3.87979	0.8171	-0.03905	1.69771
-3.87948	0.45664	0.06596	1.6773
-3.87918	0.36595	-0.07234	1.86719
-3.87887	0.27527	-0.21065	2.05708
-3.87857	0.18459	0.1428	1.81164
-3.87826	0.09391	0.49624	1.5662
-3.87796	-0.15094	1.2185	1.15751
-3.87765	-0.39578	1.94076	0.74883
-3.87735	-0.20535	1.5156	1.06569
-3.87704	-0.01491	1.09044	1.38255
-3.87673	-0.76531	0.46807	1.05775
-3.87643	-1.51571	-0.1543	0.73296
-3.87612	-0.37991	-0.77667	0.84349
-3.87582	0.75589	-1.39905	0.95402
-3.87551	1.22064	-2.27754	0.97386
-3.87521	1.68539	-3.15603	0.9937
-3.8749	0.84431	-2.8871	1.01354
-3.87459	0.00322	-2.61818	1.03338
-3.87429	-0.25522	-1.32557	1.27797
-3.87398	-0.51367	-0.03296	1.52256
-3.87368	-0.33684	0.11223	1.76715
-3.87337	-0.16001	0.25741	2.01173
-3.87307	0.26167	0.23868	1.56705
-3.87276	0.68334	0.21996	1.12237
-3.87246	0.66974	-1.27403	1.11302
-3.87215	0.65614	-2.76801	1.10366
-3.87184	0.62667	-2.4589	0.86078
-3.87154	0.5972	-2.1498	0.61789
-3.87123	0.56772	-1.02111	0.81033
-3.87093	0.53825	0.10758	1.00277
-3.87062	0.59039	0.74452	1.41287
-3.87032	0.64254	1.38146	1.82298
-3.87001	0.2594	1.19881	1.50753
-3.86971	-0.12373	1.01617	1.19209
-3.8694	-0.35384	0.41925	0.68336
-3.86909	-0.58395	-0.17767	0.17462
-3.86879	-0.08859	0.04499	0.10122
-3.86848	0.40676	0.26766	0.02781
-3.86818	0.49404	1.5148	0.1358
-3.86787	0.58133	2.76195	0.24378
-3.86757	0.66861	2.86168	0.35176
-3.86726	0.75589	2.9614	0.45974
-3.86696	0.22426	2.06226	0.7151
-3.86665	-0.30736	1.16312	0.97046
-3.86634	-0.40372	0.75573	1.22582
-3.86604	-0.50007	0.34834	1.48118
-3.86573	-0.41505	-0.17175	1.04726
-3.86543	-0.33004	-0.69183	0.61335
-3.86512	-0.24502	-0.39233	0.17944
-3.86482	-0.16001	-0.09283	-0.25447
-3.86451	-0.22122	-0.49174	0.08081
-3.86421	-0.28243	-0.89065	0.41609
-3.8639	0.09164	-1.28955	0.75138
-3.86359	0.46571	-1.68846	1.08666
-3.86329	0.38636	-1.6366	0.95034
-3.86298	0.30701	-1.58473	0.81401
-3.86268	0.22766	-1.53287	0.67769
-3.86237	0.14832	-1.481	0.54137
-3.86207	0.09164	-0.60955	0.4912
-3.86176	0.03496	0.26189	0.44103
-3.86146	-0.45699	0.31376	0.39087
-3.86115	-0.94895	0.36562	0.34071
-3.86084	-0.55221	-0.39185	0.29054
-3.86054	-0.15547	-1.14933	0.24038
-3.86023	-0.19401	-1.41505	0.19021
-3.85993	-0.23255	-1.68078	0.14005
-3.85962	-0.20421	-0.73826	0.01733
-3.85932	-0.17588	0.20427	-0.10539
-3.85901	-0.14754	0.32721	-0.22811
-3.85871	-0.1192	0.45014	-0.35083
-3.8584	-0.20875	0.26574	-0.47355
-3.85809	-0.2983	0.08133	-0.59627
-3.85779	0.04743	0.71651	-0.71899
-3.85748	0.39316	1.35169	-0.84171
-3.85718	0.56886	0.58845	-0.30237
-3.85687	0.74456	-0.17479	0.23698
-3.85657	0.48498	-0.44628	0.77632
-3.85626	0.2254	-0.71777	1.31566
-3.85596	-0.16114	-0.92778	0.94807
-3.85565	-0.54767	-1.1378	0.58048
-3.85534	-0.93421	-0.85607	0.21289
-3.85504	-1.32074	-0.57434	-0.15471
-3.85473	-1.11983	-0.85143	-0.084
-3.85443	-0.91891	-1.12852	-0.01328
-3.85412	-0.71799	-1.93834	0.05743
-3.85382	-0.51707	-1.10899	0.12814
-3.85351	-0.56099	-0.27964	-0.12764
-3.85321	-0.60492	-1.08946	-0.38343
-3.8529	-0.21357	-1.69439	-0.63921
-3.85259	0.17779	-2.29931	-0.895
-3.85229	0.07039	-2.42273	-0.62476
-3.85198	-0.03702	-2.54614	-0.35452
-3.85168	-0.14442	-1.52214	-0.08428
-3.85137	-0.25182	-0.49814	0.18596
-3.85107	-0.57686	-0.5396	-0.16052
-3.85076	-0.9019	-0.58106	-0.507
-3.85046	-0.79167	-0.62252	-0.85347
-3.85015	-0.68143	-0.66398	-1.19995
-3.84984	-0.66868	-0.44676	-1.21426
-3.84954	-0.65593	-0.22954	-1.22858
-3.84923	-0.64317	-0.01231	-1.24289
-3.84893	-0.63042	0.20491	-1.2572
-3.84862	-0.28214	0.46311	-1.16268
-3.84832	0.06613	0.72131	-1.06816
-3.84801	-0.02086	0.48776	-0.97364
-3.84771	-0.10786	0.25421	-0.87912
-3.8474	-0.05657	0.78902	-0.76873
-3.84709	-0.00528	1.32383	-0.65834
-3.84679	-0.67945	1.36689	-0.54795
-3.84648	-1.35362	1.40995	-0.43756
-3.84618	-1.43835	0.43878	-0.58111
-3.84587	-1.52308	-0.5324	-0.72466
-3.84557	-1.60781	-0.35616	-0.86821
-3.84526	-1.69254	-0.17991	-1.01176
-3.84496	-1.08185	0.04803	-1.04294
-3.84465	-0.47116	0.27598	-1.07411
-3.84434	-0.58593	0.50393	-1.10529
-3.84404	-0.7007	0.73187	-1.13647
-3.84373	-0.67038	0.88811	-0.94998
-3.84343	-0.64006	1.04434	-0.76349
-3.84312	-0.60974	0.70882	-1.01233
-3.84282	-0.57941	0.37331	-1.26117
-3.84251	0.05848	0.06084	-1.05428
-3.84221	0.69638	-0.25163	-0.84738
-3.8419	0.02844	-0.07234	-1.07582
-3.84159	-0.63949	0.10694	-1.30425
-3.84129	-0.92656	-0.25675	-1.29688
-3.84098	-1.21362	-0.62044	-1.28951
-3.84068	-1.06542	-0.98413	-0.5566
-3.84037	-0.91721	-1.34782	0.17632
-3.84007	-1.31763	-1.07762	-0.50104
-3.83976	-1.71805	-0.80741	-1.17841
-3.83945	-2.11847	-1.02895	-1.42045
-3.83915	-2.51889	-1.2505	-1.66249
-3.83884	-2.17571	-1.1647	-1.41478
-3.83854	-1.83253	-1.0789	-1.16707
-3.83823	-1.92463	-0.9931	-0.91937
-3.83793	-2.01673	-0.9073	-0.67166
-3.83762	-1.77331	-0.86504	-0.68016
-3.83732	-1.52988	-0.82278	-0.68867
-3.83701	-1.28645	-0.28877	-0.69717
-3.8367	-1.04303	0.24525	-0.70567
-3.8364	-0.89029	-0.04033	-0.42395
-3.83609	-0.73754	-0.3259	-0.14224
-3.83579	-0.5848	-0.61148	-0.29585
-3.83548	-0.43205	-0.89705	-0.44946
-3.83518	-0.5763	-1.40993	-1.00368
-3.83487	-0.72054	-1.92281	-1.55791
-3.83457	-0.13932	-1.28827	-1.38658
-3.83426	0.4419	-0.65374	-1.21526
-3.83395	0.07095	-0.51095	-0.83534
-3.83365	-0.3	-0.36816	-0.45541
-3.83334	-0.67095	-0.71713	-0.51082
-3.83304	-1.04189	-1.06609	-0.56623
-3.83273	-1.03651	-1.19735	-0.35863
-3.83243	-1.03113	-1.32861	-0.15102
-3.83212	-1.02574	-1.45988	0.05658
-3.83182	-1.02036	-1.59114	0.26418
-3.83151	-0.9515	-1.49701	0.30854
-3.8312	-0.88263	-1.40289	0.35289
-3.8309	-0.81377	-1.30876	-0.3283
-3.83059	-0.74491	-1.21464	-1.00949
-3.83029	-0.5797	-1.036	-1.01389
-3.82998	-0.41448	-0.85735	-1.01828
-3.82968	-0.97473	-1.17046	-1.02267
-3.82937	-1.53498	-1.48357	-1.02707
-3.82907	-1.1884	-1.82741	-1.07681
-3.82876	-0.84183	-2.17125	-1.12655
-3.82845	-0.49525	-2.02334	-1.17629
-3.82815	-0.14867	-1.87543	-1.22603
-3.82784	-0.35979	-1.32541	-1.5093
-3.82754	-0.57091	-0.77539	-1.79258
-3.82723	-0.34676	-0.71713	-2.07585
-3.82693	-0.1226	-0.65886	-2.35913
-3.82662	0.11063	-0.55961	-1.69012
-3.82632	0.34385	-0.46037	-1.02111
-3.82601	0.57708	-1.1807	-1.07766
-3.8257	0.8103	-1.90104	-1.1342
-3.8254	0.41285	-2.55607	-1.15942
-3.82509	0.01541	-3.2111	-1.18465
-3.82479	-0.38204	-3.04654	-1.20987
-3.82448	-0.77948	-2.88198	-1.2351
-3.82418	-0.60563	-3.10673	-0.83406
-3.82387	-0.43177	-3.33147	-0.43302
-3.82357	-0.25792	-3.06447	-0.46732
-3.82326	-0.08406	-2.79746	-0.50161
-3.82295	-0.61299	-2.2833	-0.06203
-3.82265	-1.14193	-1.76914	0.37755
-3.82234	-1.23559	-2.07456	0.3818
-3.82204	-1.32925	-2.37999	0.38605
-3.82173	-1.27781	-2.97227	-0.29897
-3.82143	-1.22638	-3.56454	-0.98399
-3.82112	-1.17494	-3.0094	-1.23368
-3.82082	-1.12351	-2.45426	-1.48337
-3.82051	-1.38493	-1.79091	-0.96103
-3.8202	-1.64635	-1.12756	-0.43869
-3.8199	-0.89213	-1.61163	-0.6419
-3.81959	-0.1379	-2.09569	-0.84511
-3.81929	-0.16355	-2.14948	-0.58579
-3.81898	-0.18919	-2.20326	-0.32646
-3.81868	-0.21484	-2.25705	-0.06713
-3.81837	-0.24049	-2.31083	0.19219
-3.81807	0.05352	-2.13923	-0.08584
-3.81776	0.34753	-1.96763	-0.36387
-3.81745	0.20627	-1.79603	-0.20657
-3.81715	0.065	-1.62443	-0.04928
-3.81684	-0.23043	-2.11874	-0.6266
-3.81654	-0.52585	-2.61306	-1.20392
-3.81623	-0.82128	-2.28778	-1.05569
-3.81593	-1.11671	-1.96251	-0.90747
-3.81562	-1.15808	-1.86967	-1.34988
-3.81532	-1.19946	-1.77682	-1.79229
-3.81501	-1.24083	-1.68398	-1.79938
-3.8147	-1.2822	-1.59114	-1.80646
-3.8144	-1.05153	-1.41633	-1.27846
-3.81409	-0.82086	-1.24153	-0.75045
-3.81379	-1.02546	-1.06673	-0.94799
-3.81348	-1.23006	-0.89193	-1.14553
-3.81318	-1.43013	-1.00654	-1.13448
-3.81287	-1.6302	-1.12115	-1.12343
-3.81257	-1.39499	-1.72752	-1.11238
-3.81226	-1.15978	-2.33389	-1.10132
-3.81195	-0.95178	-2.29483	-1.24445
-3.81165	-0.74378	-2.25577	-1.38757
-3.81134	-0.97105	-2.21671	-1.5307
-3.81104	-1.19832	-2.17765	-1.67383
-3.81073	-1.20002	-2.2007	-1.60836
-3.81043	-1.20172	-2.22375	-1.54289
-3.81012	-1.20342	-2.2468	-1.47742
-3.80982	-1.20512	-2.26986	-1.41195
-3.80951	-1.37005	-2.46707	-1.57321
-3.8092	-1.53498	-2.66428	-1.73448
-3.8089	-1.69991	-2.86149	-1.89574
-3.80859	-1.86484	-3.05871	-2.05701
-3.80829	-1.43806	-2.19942	-2.17066
-3.80798	-1.01129	-1.34014	-2.28431
-3.80768	-1.01979	-2.28394	-1.96263
-3.80737	-1.02829	-3.22775	-1.64095
-3.80707	-1.2635	-3.09584	-1.36462
-3.80676	-1.49871	-2.96394	-1.08829
-3.80645	-1.73392	-2.34029	-1.5375
-3.80615	-1.96912	-1.71663	-1.98672
-3.80584	-1.70147	-1.57513	-1.86967
-3.80554	-1.43381	-1.43362	-1.75261
-3.80523	-1.16616	-1.78387	-2.07089
-3.80493	-0.8985	-2.13411	-2.38917
-3.80462	-0.78501	-2.4946	-2.50792
-3.80431	-0.67151	-2.85509	-2.62667
-3.80401	-0.9933	-3.21558	-2.74543
-3.8037	-1.31508	-3.57607	-2.86418
-3.8034	-1.06782	-4.27976	-2.53173
-3.80309	-0.82057	-4.98345	-2.19928
-3.80279	-0.57332	-4.86756	-1.86683
-3.80248	-0.32607	-4.75166	-1.53438
-3.80218	-0.35086	-3.99034	-1.35611
-3.80187	-0.37566	-3.22902	-1.17785
-3.80156	0.03482	-3.28729	-1.4349
-3.80126	0.4453	-3.34556	-1.69196
-3.80095	-0.05331	-3.08688	-1.63273
-3.80065	-0.55193	-2.8282	-1.5735
-3.80034	-1.05054	-2.07776	-1.51426
-3.80004	-1.54915	-1.32733	-1.45503
-3.79973	-1.44926	-1.89848	-1.60439
-3.79943	-1.34937	-2.46963	-1.75375
-3.79912	-1.24947	-2.22119	-2.33844
-3.79881	-1.14958	-1.97276	-2.92313
-3.79851	-0.7527	-1.64236	-2.62356
-3.7982	-0.35582	-1.31197	-2.32399
-3.7979	-0.68441	-1.65773	-2.45974
-3.79759	-1.01299	-1.01999	-2.5955
-3.79729	-1.11487	-0.01344	-2.37755
-3.79698	-1.21674	-0.97389	-2.1596
-3.79668	-0.88334	-0.76643	-1.94165
-3.79637	-0.54994	-0.55897	-1.72371
-3.79606	-0.07414	-0.48278	-1.94279
-3.79576	0.40166	-0.40658	-2.16187
-3.79545	0.152	-0.82213	-1.94562
-3.79515	-0.09766	-1.23769	-1.72937
-3.79484	-0.76446	-1.85814	-1.83962
-3.79454	-1.43126	-2.47859	-1.94987
-3.79423	-1.3726	-3.09904	-2.06012
-3.79393	-1.31394	-3.7195	-2.17037
-3.79362	-1.22808	-3.27449	-1.99494
-3.79331	-1.14221	-2.82948	-1.8195
-3.79301	-0.62107	-1.56488	-1.20874
-3.7927	-0.09993	-0.30029	-0.59797
-3.7924	-0.05034	-0.93099	-0.99391
-3.79209	-0.000743866	-1.56168	-1.38984
-3.79179	-0.38643	-1.70063	-1.78578
-3.79148	-0.77211	-1.83957	-2.18171
-3.79118	-1.3777	-2.40048	-2.2024
-3.79087	-1.98329	-2.96138	-2.22309
-3.79056	-2.15361	-3.03053	-2.24378
-3.79026	-2.32392	-3.09968	-2.26447
-3.78995	-2.14964	-2.82051	-2.58444
-3.78965	-1.97536	-2.54134	-2.90442
-3.78934	-1.80108	-1.77042	-3.2244
-3.78904	-1.6268	-0.9995	-3.54438
-3.78873	-1.90593	-0.83814	-3.63762
-3.78843	-2.18506	-0.67679	-3.73087
-3.78812	-2.4642	-1.66285	-3.38878
-3.78781	-2.74333	-2.64891	-3.0467
-3.78751	-2.47836	-2.78466	-2.94949
-3.7872	-2.2134	-2.9204	-2.85227
-3.7869	-1.94844	-3.05614	-2.75506
-3.78659	-1.68347	-3.19189	-2.65785
-3.78629	-1.62651	-3.45889	-2.64396
-3.78598	-1.56955	-3.7259	-2.63008
-3.78568	-1.51259	-3.17332	-2.61619
-3.78537	-1.45563	-2.62074	-2.6023
-3.78506	-1.72513	-3.18484	-2.61562
-3.78476	-1.99463	-3.74895	-2.62894
-3.78445	-2.26413	-3.8213	-2.64226
-3.78415	-2.53362	-3.89366	-2.65558
-3.78384	-2.43812	-3.83795	-2.48298
-3.78354	-2.34262	-3.78225	-2.31038
-3.78323	-2.24712	-2.57912	-2.57311
-3.78293	-2.15162	-1.376	-2.83584
-3.78262	-2.05612	-0.9105	-2.54533
-3.78231	-1.96062	-0.445	-2.25483
-3.78201	-1.86512	-0.79908	-2.9801
-3.7817	-1.76962	-1.15317	-3.70536
-3.7814	-1.70133	-1.75057	-3.7765
-3.78109	-1.63303	-2.34797	-3.84764
-3.78079	-1.56474	-2.45362	-2.90301
-3.78048	-1.49644	-2.55927	-1.95838
-3.78018	-1.24678	-2.4088	-2.38322
-3.77987	-0.99712	-2.25833	-2.80806
-3.77956	-0.74746	-1.61611	-3.2329
-3.77926	-0.4978	-0.97389	-3.65775
-3.77895	-0.55646	-1.19735	-3.14845
-3.77865	-0.61512	-1.42082	-2.63914
-3.77834	-0.67378	-1.64428	-2.85539
-3.77804	-0.73244	-1.86775	-3.07164
-3.77773	-0.85458	-2.71614	-2.68024
-3.77743	-0.97672	-3.56454	-2.28884
-3.77712	-1.09886	-3.59336	-2.91321
-3.77681	-1.22099	-3.62217	-3.53758
-3.77651	-0.60237	-3.37757	-3.65605
-3.7762	0.01626	-3.13298	-3.77452
-3.7759	-0.38076	-3.35965	-3.45765
-3.77559	-0.77778	-4.56981	-3.14079
-3.77529	-1.10226	-5.38044	-2.85114
-3.77498	-1.42673	-4.22405	-2.56149
-3.77468	-1.7512	-2.86277	-2.27184
-3.77437	-2.07568	-2.485	-1.98218
-3.77406	-2.55431	-3.25464	-2.38634
-3.77376	-3.03295	-4.02428	-2.79049
-3.77345	-2.78612	-4.73245	-2.75931
-3.77315	-2.53929	-5.44062	-2.72814
-3.77284	-1.79371	-5.80047	-2.39767
-3.77254	-1.04813	-4.19332	-2.06721
-3.77223	-0.73782	-3.20085	-1.73674
-3.77192	-0.42752	-2.20839	-1.40628
-3.77162	-0.44141	-2.23016	-1.86031
-3.77131	-0.45529	-2.25193	-2.31435
-3.77101	-0.90445	-2.2737	-2.76838
-3.7707	-1.35362	-2.29547	-3.22242
-3.7704	-1.58514	-2.16356	-3.71273
-3.77009	-1.81666	-2.03166	-4.20304
-3.76979	-2.04819	-1.89976	-3.96781
-3.76948	-2.27971	-1.76786	-3.73257
-3.76917	-2.08276	-2.20967	-3.35676
-3.76887	-1.88581	-2.65147	-2.98095
-3.76856	-1.68886	-3.09328	-3.04046
-3.76826	-1.49191	-3.53509	-3.09998
-3.76795	-1.47632	-3.04462	-3.16857
-3.76765	-1.46074	-2.55415	-3.23716
-3.76734	-1.44515	-3.2111	-3.30574
-3.76704	-1.42956	-3.86805	-3.37433
-3.76673	-1.51685	-3.5639	-3.28109
-3.76642	-1.60413	-3.25976	-3.18784
-3.76612	-1.69141	-2.95562	-2.65927
-3.76581	-1.77869	-2.65147	-2.13069
-3.76551	-2.02013	-3.51524	-2.56347
-3.7652	-2.26158	-4.37901	-2.99625
-3.7649	-2.50302	-4.09535	-3.42903
-3.76459	-2.74446	-3.8117	-3.86181
-3.76429	-2.15162	-3.95321	-3.22213
-3.76398	-1.55879	-4.09471	-2.58246
-3.76367	-1.69141	-4.23622	-2.37812
-3.76337	-1.82403	-4.37773	-2.17377
-3.76306	-1.68461	-4.56021	-2.75846
-3.76276	-1.54518	-4.7427	-3.34315
-3.76245	-1.40576	-3.77776	-3.49251
-3.76215	-1.26633	-2.81283	-3.64188
-3.76184	-1.85577	-3.01324	-3.86152
-3.76154	-2.44521	-3.21366	-4.08117
-3.76123	-2.30919	-3.41407	-3.57527
-3.76092	-2.17316	-3.61449	-3.06937
-3.76062	-2.09155	-3.24119	-3.18926
-3.76031	-2.00993	-2.8679	-3.30914
-3.76001	-1.20286	-2.4946	-2.9937
-3.7597	-0.39578	-2.12131	-2.67826
-3.7594	-0.94895	-2.01438	-2.85256
-3.75909	-1.50211	-1.90744	-3.02686
-3.75879	-2.05527	-2.29226	-3.20116
-3.75848	-2.60844	-2.67709	-3.37546
-3.75817	-2.45428	-3.04142	-3.83091
-3.75787	-2.30012	-3.40575	-4.28637
-3.75756	-2.14596	-3.77008	-3.72605
-3.75726	-1.9918	-4.13441	-3.16573
-3.75695	-1.92435	-4.39565	-2.51359
-3.75665	-1.8569	-4.6569	-1.86145
-3.75634	-2.22474	-4.42639	-2.22507
-3.75604	-2.59257	-4.19588	-2.5887
-3.75573	-1.8178	-3.98586	-2.31747
-3.75542	-1.04303	-3.77584	-2.04624
-3.75512	-1.2839	-3.07407	-1.77501
-3.75481	-1.52478	-2.3723	-1.50377
-3.75451	-1.95609	-2.80771	-2.0896
-3.7542	-2.3874	-3.24311	-2.67542
-3.7539	-2.81871	-3.67852	-3.26125
-3.75359	-3.25002	-4.11392	-3.84707
-3.75329	-2.66568	-4.19076	-3.77083
-3.75298	-2.08134	-4.26759	-3.69459
-3.75267	-1.93229	-3.52485	-3.61835
-3.75237	-1.78323	-2.78209	-3.54211
-3.75206	-1.6319	-2.71935	-3.18359
-3.75176	-1.48057	-2.6566	-2.82507
-3.75145	-1.32925	-3.74127	-2.90187
-3.75115	-1.17792	-4.82594	-2.97868
-3.75084	-1.30771	-4.76319	-3.24594
-3.75054	-1.4375	-4.70044	-3.5132
-3.75023	-1.56729	-4.24838	-3.05492
-3.74992	-1.69708	-3.79633	-2.59663
-3.74962	-1.60469	-3.46081	-2.47165
-3.74931	-1.51231	-4.76447	-2.34666
-3.74901	-1.41993	-5.63784	-2.657
-3.7487	-1.32755	-4.87204	-2.96734
-3.7484	-1.44373	-4.04477	-3.43186
-3.74809	-1.55992	-4.201	-3.89638
-3.74779	-1.67611	-4.19332	-4.36091
-3.74748	-1.79229	-4.18563	-4.82543
-3.74717	-1.70444	-4.64857	-4.90762
-3.74687	-1.6166	-5.11151	-4.98981
-3.74656	-1.96402	-4.75486	-4.63667
-3.74626	-2.31145	-4.39821	-4.28353
-3.74595	-2.30522	-3.87765	-4.13899
-3.74565	-2.29898	-3.35709	-3.99445
-3.74534	-2.29275	-3.98394	-3.12436
-3.74504	-2.28651	-4.61079	-2.25426
-3.74473	-2.16693	-4.18884	-2.43849
-3.74442	-2.04734	-3.76688	-2.62271
-3.74412	-1.92775	-3.50884	-3.24226
-3.74381	-1.80816	-4.2343	-3.86181
-3.74351	-1.86994	-5.72812	-3.54721
-3.7432	-1.93172	-5.58277	-3.23262
-3.7429	-1.9935	-4.06462	-3.35336
-3.74259	-2.05527	-3.52997	-3.47409
-3.74229	-2.32222	-3.58695	-3.57896
-3.74198	-2.58917	-3.64394	-3.68382
-3.74167	-2.85612	-3.7624	-3.78869
-3.74137	-3.12306	-3.88085	-3.89355
-3.74106	-2.75523	-3.79441	-4.31584
-3.74076	-2.3874	-3.70797	-4.73813
-3.74045	-2.74503	-3.62153	-4.7251
-3.74015	-3.10266	-3.53509	-4.71206
-3.73984	-3.3424	-2.98251	-3.77168
-3.73954	-3.58214	-2.42993	-2.8313
-3.73923	-3.09642	-2.3691	-2.61647
-3.73892	-2.61071	-2.30827	-2.40164
-3.73862	-2.44238	-2.52405	-2.49517
-3.73831	-2.27405	-2.73984	-2.5887
-3.73801	-2.54099	-3.44737	-2.24689
-3.7377	-2.80794	-4.1549	-1.90509
-3.7374	-2.60759	-4.27912	-2.02838
-3.73709	-2.40724	-4.40334	-2.15167
-3.73678	-2.20688	-4.0358	-2.71028
-3.73648	-2.00653	-3.66827	-3.2689
-3.73617	-2.06009	-3.12658	-3.18359
-3.73587	-2.11365	-2.58488	-3.09828
-3.73556	-2.60249	-2.53494	-3.01297
-3.73526	-3.09132	-2.485	-2.92766
-3.73495	-2.92498	-3.38782	-3.10537
-3.73465	-2.75863	-4.29064	-3.28307
-3.73434	-2.59229	-5.19347	-2.73522
-3.73403	-2.42594	-6.09629	-2.18738
-3.73373	-2.50444	-5.07309	-2.46484
-3.73342	-2.58293	-4.04989	-2.74231
-3.73312	-2.22615	-3.51844	-2.58444
-3.73281	-1.86937	-2.98699	-2.42658
-3.73251	-2.04649	-3.19317	-3.24027
-3.7322	-2.2236	-3.39935	-4.05396
-3.7319	-1.96544	-3.60552	-3.56167
-3.73159	-1.70728	-3.8117	-3.06937
-3.73128	-1.82092	-4.42767	-2.90357
-3.73098	-1.93455	-5.04364	-2.73777
-3.73067	-2.04819	-4.18435	-3.0073
-3.73037	-2.16183	-3.32507	-3.27683
-3.73006	-2.49083	-3.54661	-4.04518
-3.72976	-2.81984	-3.76816	-4.81352
-3.72945	-2.71357	-3.9897	-5.09212
-3.72915	-2.6073	-4.21125	-5.37072
-3.72884	-2.56451	-4.4123	-5.09609
-3.72853	-2.52172	-4.61336	-3.9508
-3.72823	-2.47893	-4.32266	-2.4246
-3.72792	-2.43614	-4.03196	-2.34949
-3.72762	-2.2749	-4.56981	-3.39474
-3.72731	-2.11365	-5.10767	-3.56932
-3.72701	-2.00681	-5.64552	-2.76442
-3.7267	-1.89998	-6.18337	-2.83017
-3.7264	-1.84755	-6.32168	-4.20191
-3.72609	-2.66568	-6.45998	-4.70299
-3.72578	-3.04853	-5.06157	-4.15203
-3.72548	-2.56083	-3.66315	-3.60106
-3.72517	-2.82579	-2.14436	-3.87995
-3.72487	-3.09076	-2.26473	-4.15883
-3.72456	-2.57585	-2.50805	-4.43771
-3.72426	-2.06094	-2.75136	-4.71659
-3.72395	-2.13547	-3.14835	-4.83223
-3.72365	-2.21	-4.52884	-4.94786
-3.72334	-2.28453	-5.3561	-4.51934
-3.72303	-2.35906	-4.5442	-4.96147
-3.72273	-2.14001	-3.8911	-4.76194
-3.72242	-1.92095	-4.22149	-3.69176
-3.72212	-2.13717	-4.38797	-3.63734
-3.72181	-2.35339	-4.55445	-4.45358
-3.72151	-2.18875	-4.99754	-4.60776
-3.7212	-2.0241	-5.44062	-3.89128
-3.7209	-1.85946	-4.90021	-3.61013
-3.72059	-1.69481	-4.3598	-4.19964
-3.72028	-2.23749	-4.29833	-5.22221
-3.71998	-2.78017	-4.23686	-5.37412
-3.71967	-2.88757	-4.17539	-5.01815
-3.71937	-2.99497	-4.11392	-3.79152
-3.71906	-2.99356	-3.95	-3.32672
-3.71876	-2.99214	-3.78609	-3.73257
-3.71845	-2.99072	-4.60567	-3.64868
-3.71815	-2.98931	-5.42526	-3.56479
-3.71784	-2.72094	-4.92646	-3.15666
-3.71753	-2.45258	-4.42767	-3.6192
-3.71723	-1.80335	-4.91238	-3.59199
-3.71692	-1.15411	-5.39708	-3.56479
-3.71662	-0.22377	-5.63592	-3.86407
-3.71631	-0.16397	-5.87475	-4.16336
-3.71601	-0.39436	-5.13008	-4.02732
-3.7157	-0.62475	-4.38541	-3.89128
-3.7154	-0.77353	-3.90198	-3.44915
-3.71509	-1.79286	-3.41855	-3.00702
-3.71478	-1.88723	-3.91863	-3.00022
-3.71448	-1.98159	-4.4187	-2.99342
-3.71417	-1.80391	-4.40654	-2.41525
-3.71387	-1.62623	-4.39437	-1.83707
-3.71356	-1.44855	-3.89046	-2.03887
-3.71326	-1.27087	-3.38654	-2.24066
-3.71295	-1.37884	-3.02093	-2.23556
-3.71265	-1.48681	-2.65532	-3.10112
-3.71234	-1.59478	-2.78146	-3.47693
-3.71203	-1.70274	-2.90759	-3.85274
-3.71173	-1.08525	-2.84933	-4.01995
-3.71142	-0.46776	-2.79106	-4.18717
-3.71112	-1.39187	-3.22454	-3.91906
-3.71081	-2.31599	-3.65803	-3.65094
-3.71051	-3.18796	-3.25656	-3.11982
-3.7102	-3.18937	-2.85509	-2.5887
-3.7099	-2.37465	-1.96187	-3.07334
-3.70959	-1.55992	-2.70782	-3.55798
-3.70928	-2.25052	-4.49874	-3.11755
-3.70898	-2.94113	-5.30616	-2.67712
-3.70867	-3.25087	-4.47441	-2.76271
-3.70837	-3.56061	-3.64266	-3.71897
-3.70806	-3.37584	-3.90838	-4.61513
-3.70776	-4.06163	-4.17411	-5.5113
-3.70745	-4.11264	-4.43983	-5.44611
-3.70715	-2.71272	-4.70556	-5.38092
-3.70684	-2.26498	-4.37708	-4.63554
-3.70653	-2.68779	-4.04861	-3.89015
-3.70623	-2.53022	-3.72014	-3.87031
-3.70592	-2.37266	-3.39166	-3.85047
-3.70562	-2.44181	-3.58055	-4.23875
-3.70531	-2.51095	-3.76944	-4.62703
-3.70501	-3.01538	-3.95833	-5.01532
-3.7047	-3.5198	-4.14722	-5.4036
-3.70439	-3.8882	-4.78688	-5.16609
-3.70409	-4.2566	-5.42654	-4.92859
-3.70378	-4.18972	-6.0662	-5.18083
-3.70348	-4.12284	-6.70586	-4.56242
-3.70317	-3.56514	-6.18529	-4.59189
-3.70287	-3.00744	-5.66473	-4.62137
-3.70256	-3.1208	-5.14417	-4.59643
-3.70226	-3.23415	-4.6236	-4.57148
-3.70195	-3.18427	-4.3694	-5.19954
-3.70164	-2.26384	-4.1152	-5.82759
-3.70134	-2.21397	-3.861	-5.92962
-3.70103	-2.16409	-3.6068	-5.16099
-3.70073	-1.95326	-4.73565	-4.60549
-3.70042	-0.87186	-5.8645	-4.05
-3.70012	-0.28016	-5.35418	-3.87541
-3.69981	-0.55901	-4.84386	-3.70083
-3.69951	-1.00109	-5.11215	-3.87995
-3.6992	-2.31372	-5.38044	-4.05907
-3.69889	-3.19107	-5.15697	-4.23819
-3.69859	-4.06843	-4.93351	-4.41731
-3.69828	-3.49713	-4.703	-4.74267
-3.69798	-2.92583	-4.47249	-5.06803
-3.69767	-2.35453	-4.73373	-4.95807
-3.69737	-1.78323	-4.99497	-4.8481
-3.69706	-1.62907	-4.25223	-5.16439
-3.69676	-1.47491	-3.50948	-5.48069
-3.69645	-2.04621	-3.75023	-5.07143
-3.69614	-2.61751	-3.99098	-4.66218
-3.69584	-2.14142	-3.93464	-4.34362
-3.69553	-1.66534	-3.87829	-4.02506
-3.69523	-2.15049	-4.80545	-4.14182
-3.69492	-2.63564	-5.7326	-4.25859
-3.69462	-2.71272	-5.8914	-4.65651
-3.69431	-1.91925	-6.05019	-5.05443
-3.69401	-1.61546	-5.71723	-5.45235
-3.6937	-1.31168	-5.38428	-5.85026
-3.69339	-1.7991	-4.77727	-5.76637
-3.69309	-2.28651	-4.17027	-5.68248
-3.69278	-2.10288	-4.54676	-4.87304
-3.69248	-1.91925	-4.92326	-4.0636
-3.69217	-1.68121	-4.64409	-4.30621
-3.69187	-2.31372	-4.36492	-4.54881
-3.69156	-2.89182	-5.06925	-4.30167
-3.69126	-2.59937	-5.77358	-4.92519
-3.69095	-3.02785	-5.30488	-4.67351
-3.69064	-2.58577	-4.83618	-4.42184
-3.69034	-2.14369	-4.85923	-4.40597
-3.69003	-1.70161	-4.88228	-5.26076
-3.68973	-1.96686	-5.06925	-5.59859
-3.68942	-2.23211	-5.25622	-5.06576
-3.68912	-2.49735	-4.95144	-5.0771
-3.68881	-2.7626	-4.64665	-5.08844
-3.68851	-2.94255	-5.59109	-5.18027
-3.6882	-3.1225	-6.53554	-5.27209
-3.68789	-2.86717	-5.84081	-5.36392
-3.68759	-2.61184	-5.14609	-5.45575
-3.68728	-2.58322	-4.89189	-5.42967
-3.68698	-2.55459	-4.63769	-5.4036
-3.68667	-2.96125	-4.38349	-4.36176
-3.68637	-3.36791	-4.12929	-3.31991
-3.68606	-3.01963	-4.71004	-3.51604
-3.68576	-2.67135	-5.29079	-3.71216
-3.68545	-3.04853	-5.87155	-3.90829
-3.68514	-3.42572	-6.4523	-4.10441
-3.68484	-3.46737	-6.77693	-4.12822
-3.68453	-3.50903	-7.10156	-4.15203
-3.68423	-3.55069	-6.4427	-4.17583
-3.68392	-3.59235	-5.78382	-4.19964
-3.68362	-2.97769	-5.74541	-4.24385
-3.68331	-2.36303	-5.70699	-4.28807
-3.68301	-2.47383	-5.17682	-4.33228
-3.6827	-2.58463	-4.64665	-4.37649
-3.68239	-1.99718	-4.78239	-4.63837
-3.68209	-1.40973	-4.91814	-4.90025
-3.68178	-1.83792	-5.05388	-4.14636
-3.68148	-2.26611	-5.18963	-3.39247
-3.68117	-2.94595	-5.59174	-3.92189
-3.68087	-3.62578	-5.99384	-4.45132
-3.68056	-3.58016	-6.39595	-4.54541
-3.68026	-3.53454	-6.79806	-4.6395
-3.67995	-3.27127	-6.83136	-4.95126
-3.67964	-3.00801	-6.86465	-5.26302
-3.67934	-2.74475	-6.89795	-4.84923
-3.67903	-2.48148	-6.93124	-4.43544
-3.67873	-2.72831	-6.05083	-4.5593
-3.67842	-2.97514	-5.17042	-4.68315
-3.67812	-3.22196	-4.29	-5.24233
-3.67781	-3.46879	-3.40959	-5.80152
-3.67751	-2.90854	-3.94296	-5.67143
-3.6772	-2.34829	-4.47633	-5.54134
-3.67689	-2.5135	-5.0097	-5.41125
-3.67659	-2.67872	-5.54307	-5.28116
-3.67628	-3.14092	-5.25686	-5.47303
-3.67598	-3.60311	-4.97064	-5.66491
-3.67567	-4.06531	-5.66793	-5.85678
-3.67537	-4.52751	-6.36522	-6.04866
-3.67506	-3.7927	-5.11599	-5.69637
-3.67476	-3.05788	-3.86676	-5.34408
-3.67445	-2.32307	-3.60104	-4.99179
-3.67414	-1.58826	-3.33532	-4.6395
-3.67384	-1.5313	-4.30345	-5.01503
-3.67353	-1.47434	-5.27159	-5.39056
-3.67323	-1.85265	-5.25622	-5.76609
-3.67292	-2.23097	-5.24085	-6.14162
-3.67262	-3.07177	-6.24996	-5.85508
-3.67231	-3.91257	-7.25908	-5.56855
-3.67201	-3.44754	-7.28469	-5.28201
-3.6717	-2.9825	-7.3103	-4.99548
-3.67139	-3.35629	-6.41388	-5.51611
-3.67109	-3.73007	-5.51746	-6.03675
-3.67078	-3.66858	-5.60454	-5.83184
-3.67048	-3.60708	-5.69162	-5.62693
-3.67017	-3.30074	-6.52657	-5.44923
-3.66987	-2.99441	-7.36153	-5.27153
-3.66956	-3.41353	-7.70473	-5.52915
-3.66925	-3.83265	-8.04793	-5.78678
-3.66895	-3.75387	-7.00232	-5.09864
-3.66864	-3.67509	-5.95671	-4.4105
-3.66834	-3.59631	-5.8946	-4.44791
-3.66803	-3.51753	-5.83249	-4.48533
-3.66773	-3.50223	-6.19042	-4.84923
-3.66742	-3.48693	-6.54834	-5.21314
-3.66712	-3.03635	-5.92277	-4.8515
-3.66681	-2.58577	-5.2972	-4.48986
-3.6665	-2.4095	-5.28887	-4.95807
-3.6662	-2.23324	-5.28055	-5.42627
-3.66589	-2.49225	-5.27222	-5.45915
-3.66559	-2.75126	-5.2639	-5.49202
-3.66528	-2.48432	-6.05467	-5.22561
-3.66498	-2.21737	-6.84544	-4.9592
-3.66467	-2.96607	-5.99705	-5.12812
-3.66437	-3.71477	-5.14865	-5.29703
-3.66406	-2.83911	-6.03546	-4.76534
-3.66375	-1.96346	-6.92228	-4.23365
-3.66345	-2.10345	-6.82559	-3.70196
-3.66314	-2.24344	-6.72891	-3.17027
-3.66284	-2.73709	-6.22243	-3.19181
-3.66253	-3.23075	-5.71595	-3.21335
-3.66223	-3.7244	-5.20948	-2.79956
-3.66192	-4.21806	-4.703	-2.38577
-3.66162	-4.21069	-4.88804	-3.47296
-3.66131	-4.20332	-5.07309	-4.56015
-3.661	-3.47049	-5.25814	-4.92179
-3.6607	-2.73766	-5.44319	-5.28343
-3.66039	-3.1565	-5.91509	-5.26416
-3.66009	-3.57534	-6.38699	-5.24488
-3.65978	-4.13928	-6.85889	-5.22561
-3.65948	-3.25229	-7.33079	-5.20634
-3.65917	-2.45399	-7.10285	-5.10063
-3.65887	-2.52626	-6.8749	-4.99491
-3.65856	-2.45343	-6.64695	-4.8892
-3.65825	-2.3806	-6.419	-4.78348
-3.65795	-2.36218	-6.74428	-4.38755
-3.65764	-2.34376	-7.06955	-3.99161
-3.65734	-1.89006	-7.06699	-4.32123
-3.65703	-1.43636	-6.08092	-4.65084
-3.65673	-1.43608	-4.6236	-5.16184
-3.65642	-1.4358	-4.80545	-5.67284
-3.65612	-2.16098	-4.98729	-5.16808
-3.65581	-2.88615	-5.16914	-4.66331
-3.6555	-2.73171	-5.79151	-4.83875
-3.6552	-2.57727	-6.41388	-5.01418
-3.65489	-2.42282	-5.39708	-5.91517
-3.65459	-2.26838	-4.38029	-6.81615
-3.65428	-2.08786	-4.79136	-6.38961
-3.65398	-1.90735	-5.20243	-5.96306
-3.65367	-2.16211	-6.04379	-4.66586
-3.65337	-2.41687	-6.88514	-4.81976
-3.65306	-2.47213	-7.09132	-5.51782
-3.65275	-2.52739	-6.314	-5.34521
-3.65245	-2.58265	-6.41772	-4.73728
-3.65214	-2.63791	-7.50495	-4.12935
-3.65184	-2.32817	-7.88273	-3.64613
-3.65153	-2.01843	-6.62134	-3.1629
-3.65123	-2.43416	-5.29848	-3.26011
-3.65092	-2.84988	-4.95912	-2.48667
-3.65062	-3.15679	-5.40861	-2.03065
-3.65031	-3.46369	-5.8581	-3.02573
-3.65	-3.71618	-6.36906	-3.58548
-3.6497	-3.96868	-6.88002	-4.14522
-3.64939	-4.07863	-7.03049	-4.49524
-3.64909	-3.31803	-7.18096	-4.84527
-3.64878	-2.66625	-7.33143	-4.75996
-3.64848	-2.01447	-7.4819	-4.67465
-3.64817	-1.49871	-6.54642	-5.15164
-3.64787	-1.85351	-5.61094	-5.62863
-3.64756	-2.67985	-5.82288	-5.67029
-3.64725	-3.5062	-6.03482	-5.71196
-3.64695	-3.09472	-6.70778	-5.3659
-3.64664	-1.8127	-7.38074	-5.01985
-3.64634	-2.12669	-6.90627	-5.39935
-3.64603	-3.31123	-6.43181	-5.77884
-3.64573	-3.39851	-7.35064	-5.54162
-3.64542	-3.48579	-8.26947	-5.3044
-3.64512	-3.62749	-7.38522	-5.06718
-3.64481	-3.76918	-6.50096	-4.82996
-3.6445	-3.88026	-6.83328	-4.69817
-3.6442	-3.99135	-7.16559	-4.56638
-3.64389	-3.43138	-6.78077	-4.43459
-3.64359	-2.87142	-6.39595	-4.3028
-3.64328	-2.36586	-5.59109	-4.46124
-3.64298	-2.73086	-6.42541	-4.61967
-3.64267	-3.33163	-7.75147	-5.21342
-3.64237	-3.93241	-7.43836	-5.80718
-3.64206	-3.78958	-7.41211	-5.05414
-3.64175	-3.64676	-7.38586	-4.3011
-3.64145	-3.44952	-7.25716	-4.56383
-3.64114	-3.25229	-7.12846	-4.82656
-3.64084	-3.23642	-6.35433	-5.28881
-3.64053	-2.34999	-5.58021	-5.75107
-3.64023	-1.46357	-4.31433	-5.48777
-3.63992	-1.4477	-4.68763	-5.22448
-3.63962	-2.22927	-5.4419	-4.21608
-3.63931	-3.01084	-5.21268	-3.20768
-3.639	-2.54099	-4.81953	-3.50527
-3.6387	-2.07114	-4.42639	-3.80286
-3.63839	-2.0275	-4.1152	-4.51764
-3.63809	-1.98386	-3.80402	-5.23241
-3.63778	-2.48432	-4.31241	-4.93142
-3.63748	-2.11422	-4.82081	-4.63043
-3.63717	-2.14766	-5.72364	-4.15259
-3.63687	-3.05165	-6.62646	-3.67475
-3.63656	-3.41155	-6.05403	-4.5029
-3.63625	-3.77144	-5.4816	-5.33104
-3.63595	-4.1132	-5.59558	-5.18877
-3.63564	-4.45496	-5.70955	-5.04649
-3.63534	-4.85113	-5.82352	-4.90422
-3.63503	-4.37675	-5.9375	-4.76194
-3.63473	-3.40531	-6.42028	-5.01305
-3.63442	-2.43387	-6.90307	-5.26416
-3.63411	-2.42367	-6.23844	-4.4995
-3.63381	-2.41347	-5.57381	-3.73484
-3.6335	-2.5937	-4.42767	-3.84083
-3.6332	-2.77393	-3.28153	-3.94683
-3.63289	-2.46448	-3.28281	-4.48816
-3.63259	-2.15502	-3.28409	-5.02949
-3.63228	-2.43047	-3.34172	-5.67511
-3.63198	-1.83537	-3.39935	-6.32074
-3.63167	-1.24026	-4.27656	-6.96636
-3.63136	-1.51571	-5.15377	-7.61199
-3.63106	-1.55539	-4.57622	-6.93349
-3.63075	-1.59506	-3.99867	-6.25498
-3.63045	-1.87051	-4.89637	-5.57648
-3.63014	-3.01651	-5.79407	-4.89798
-3.62984	-3.4107	-5.07998	-4.35722
-3.62953	-2.93419	-4.36588	-3.81646
-3.62923	-3.00192	-4.47137	-4.29147
-3.62892	-3.0695	-4.57686	-4.76648
-3.62861	-3.04655	-5.01018	-5.14172
-3.62831	-3.02345	-5.44351	-5.51696
-3.628	-3.0005	-5.05724	-5.89221
-3.6277	-2.9774	-4.67098	-6.26745
-3.62739	-2.6824	-4.80977	-6.23231
-3.62709	-2.38726	-4.94855	-6.19717
-3.62678	-2.52753	-5.57909	-6.16202
-3.62648	-2.66767	-6.20963	-6.12688
-3.62617	-2.39987	-6.54306	-5.68361
-3.62586	-2.13193	-6.8765	-5.24035
-3.62556	-2.0455	-7.20994	-5.52263
-3.62525	-2.82948	-7.54337	-5.80492
-3.62495	-3.94062	-7.12125	-5.71082
-3.62464	-4.18107	-6.69914	-5.61673
-3.62434	-3.95012	-6.76877	-5.52263
-3.62403	-3.71902	-6.8384	-5.42854
-3.62373	-4.15911	-7.10268	-4.91725
-3.62342	-4.59906	-7.36697	-4.40597
-3.62311	-4.1142	-6.48383	-4.91045
-3.62281	-3.62919	-5.6007	-5.41494
-3.6225	-2.61836	-5.91877	-5.41607
-3.6222	-3.05831	-6.23684	-5.4172
-3.62189	-3.98809	-5.73532	-5.41834
-3.62159	-4.91773	-5.23381	-5.41947
-3.62128	-4.59609	-5.40845	-5.40246
-3.62098	-4.27431	-5.58309	-5.38546
-3.62067	-3.51739	-5.75773	-4.93313
-3.62036	-2.76033	-5.93237	-4.48079
-3.62006	-2.31089	-6.17825	-4.61513
-3.61975	-1.86144	-6.42413	-4.74947
-3.61945	-2.13745	-6.67	-4.88381
-3.61914	-2.41347	-6.91588	-5.01815
-3.61884	-2.73483	-7.36665	-5.17063
-3.61853	-3.05618	-7.81742	-5.32311
-3.61823	-3.32313	-8.16574	-5.47559
-3.61792	-3.59008	-8.51407	-5.62806
-3.61761	-4.18348	-8.42699	-5.06406
-3.61731	-3.90633	-6.70074	-4.50006
-3.617	-3.10323	-5.89652	-4.66161
-3.6167	-2.30012	-5.0923	-4.82316
-3.61639	-2.24967	-4.82081	-4.631
-3.61609	-2.19923	-4.54933	-4.43885
-3.61578	-2.87425	-5.09742	-4.68202
-3.61548	-3.54927	-5.64552	-4.92519
-3.61517	-3.93411	-6.63414	-4.6276
-3.61486	-4.31894	-7.62277	-4.33001
-3.61456	-3.97831	-7.13614	-4.75797
-3.61425	-3.63769	-6.64951	-5.18593
-3.61395	-3.5419	-6.26533	-4.49836
-3.61364	-3.44612	-5.88115	-3.81079
-3.61334	-3.35034	-5.49697	-4.42921
-3.61303	-3.25455	-5.11279	-5.04763
-3.61273	-2.84365	-5.22292	-5.01532
-3.61242	-2.43274	-5.33305	-4.98301
-3.61211	-2.69289	-5.44319	-4.9507
-3.61181	-2.95303	-5.55332	-4.91839
-3.6115	-3.80262	-5.71467	-4.614
-3.6112	-3.78165	-5.87603	-4.30961
-3.61089	-3.23472	-6.03738	-4.44055
-3.61059	-2.68779	-6.19874	-4.57148
-3.61028	-3.52164	-5.91397	-5.04734
-3.60998	-4.35536	-5.62919	-5.5232
-3.60967	-4.17356	-6.164	-5.99906
-3.60936	-3.99163	-6.69882	-6.47492
-3.60906	-3.89146	-7.30534	-7.0324
-3.60875	-3.79114	-7.91187	-7.58988
-3.60845	-3.69096	-8.02664	-7.13159
-3.60814	-3.59064	-8.14141	-6.67331
-3.60784	-3.47913	-7.19841	-5.56203
-3.60753	-3.36748	-6.25541	-4.45075
-3.60723	-3.87261	-6.13199	-4.93568
-3.60692	-4.3776	-6.00857	-5.4206
-3.60661	-5.17292	-5.96711	-5.94181
-3.60631	-4.22698	-5.92565	-6.46301
-3.606	-3.5351	-7.03161	-5.96845
-3.6057	-2.84308	-8.13757	-5.47389
-3.60539	-3.37712	-7.80413	-5.2344
-3.60509	-3.91101	-7.4707	-4.99491
-3.60478	-4.44505	-6.31768	-5.19075
-3.60448	-4.97894	-5.16465	-5.38659
-3.60417	-4.82379	-5.13856	-5.19245
-3.60386	-4.66849	-5.11247	-4.99831
-3.60356	-3.78788	-4.26679	-4.913
-3.60325	-2.90712	-3.42112	-4.82769
-3.60295	-2.64769	-5.92805	-4.41135
-3.60264	-2.38811	-8.43499	-5.73633
-3.60234	-2.12867	-8.48317	-6.51715
-3.60203	-1.86909	-8.53136	-7.29796
-3.60172	-2.15375	-7.51408	-6.96324
-3.60142	-2.43827	-6.4968	-6.62853
-3.60111	-3.1582	-5.97127	-6.29381
-3.60081	-3.878	-5.44575	-5.9591
-3.6005	-4.07211	-5.21204	-5.87605
-3.6002	-4.26623	-4.97833	-5.79301
-3.59989	-4.46035	-4.90854	-5.70997
-3.59959	-4.65447	-5.82224	-5.62693
-3.59928	-3.47928	-7.47358	-4.74579
-3.59897	-2.30408	-7.48574	-3.86464
-3.59867	-2.72491	-7.33399	-3.99926
-3.59836	-3.14573	-7.18224	-4.13389
-3.59806	-3.43053	-6.23396	-4.39095
-3.59775	-3.71533	-5.28567	-4.64801
-3.59745	-3.56486	-6.79614	-5.3404
-3.59714	-3.41438	-8.30661	-6.03278
-3.59684	-3.28204	-7.49151	-5.89986
-3.59653	-3.1497	-6.6764	-5.76694
-3.59622	-3.01736	-6.51697	-5.63402
-3.59592	-2.88502	-5.37403	-5.50109
-3.59561	-2.89154	-3.92631	-5.86018
-3.59531	-2.89806	-4.11776	-6.21927
-3.595	-2.90457	-5.45663	-4.98216
-3.5947	-2.91109	-6.7955	-3.74504
-3.59439	-3.37102	-7.94996	-4.13134
-3.59409	-3.83095	-9.10443	-4.51764
-3.59378	-3.85561	-9.4393	-4.17838
-3.59347	-3.88026	-9.77418	-3.83913
-3.59317	-3.75529	-9.30996	-3.59965
-3.59286	-3.63032	-8.84574	-3.36016
-3.59256	-2.77989	-8.38153	-4.13644
-3.59225	-1.92945	-7.91731	-4.91272
-3.59195	-2.80199	-7.01256	-5.53482
-3.59164	-3.67453	-6.10782	-6.15692
-3.59134	-3.8216	-6.06364	-5.76325
-3.59103	-3.96868	-7.00296	-5.36959
-3.59072	-4.02281	-7.97557	-5.40643
-3.59042	-4.07693	-7.96469	-5.44328
-3.59011	-3.4056	-6.92932	-5.48012
-3.58981	-2.73426	-6.87746	-5.51696
-3.5895	-3.32341	-6.94853	-5.59916
-3.5892	-3.91257	-8.00311	-5.68135
-3.58889	-3.48608	-9.85678	-5.76354
-3.58859	-3.05958	-9.41561	-5.84573
-3.58828	-3.13865	-8.7132	-5.76694
-3.58797	-3.21771	-8.01079	-5.68815
-3.58767	-3.29678	-7.16495	-5.60936
-3.58736	-3.37584	-6.31912	-5.53057
-3.58706	-3.70882	-6.57972	-5.45178
-3.58675	-4.04179	-6.84032	-5.37299
-3.58645	-4.37477	-7.10092	-5.2942
-3.58614	-4.70774	-7.36153	-5.21541
-3.58584	-4.26651	-6.81279	-5.44158
-3.58553	-3.82529	-6.26405	-5.66774
-3.58522	-4.3997	-5.71531	-5.89391
-3.58492	-4.97412	-5.16658	-6.12008
-3.58461	-4.97724	-5.39644	-5.76581
-3.58431	-4.98036	-5.62631	-5.41153
-3.584	-4.98347	-6.67576	-4.62193
-3.5837	-4.98659	-7.72522	-3.83233
-3.58339	-4.3708	-7.73994	-4.94049
-3.58309	-3.75501	-7.75467	-6.04866
-3.58278	-3.13922	-7.27765	-6.14105
-3.58247	-2.52342	-6.80062	-6.23344
-3.58217	-3.10464	-6.14944	-5.96306
-3.58186	-3.68586	-5.49825	-5.69268
-3.58156	-3.54162	-4.84706	-5.4223
-3.58125	-3.39738	-4.19588	-5.15192
-3.58095	-3.16869	-4.52243	-5.36477
-3.58064	-2.94	-4.84899	-5.57762
-3.58034	-3.14658	-5.66729	-5.79046
-3.58003	-3.35317	-6.4856	-6.00331
-3.57972	-3.59603	-7.98006	-5.59944
-3.57942	-3.83889	-9.47452	-5.19557
-3.57911	-4.08175	-9.49373	-5.51725
-3.57881	-4.32461	-9.51294	-5.83893
-3.5785	-4.16393	-8.77915	-6.33746
-3.5782	-4.00325	-8.04537	-6.83599
-3.57789	-3.84257	-7.31158	-6.89919
-3.57759	-3.68189	-6.5778	-6.96239
-3.57728	-3.99277	-5.83377	-6.10959
-3.57697	-4.30364	-5.08974	-5.25679
-3.57667	-4.17923	-5.82096	-5.70997
-3.57636	-4.05483	-6.55219	-6.16316
-3.57606	-4.23194	-5.74541	-6.09259
-3.57575	-4.40906	-4.93863	-6.02201
-3.57545	-4.15089	-4.95144	-5.95144
-3.57514	-3.89273	-4.96424	-5.88087
-3.57484	-3.87034	-5.43806	-6.30912
-3.57453	-3.84796	-5.91189	-6.73736
-3.57422	-4.26085	-6.38571	-6.14984
-3.57392	-4.67374	-6.85953	-5.56231
-3.57361	-3.79667	-6.61622	-5.79783
-3.57331	-2.91959	-6.3729	-6.03335
-3.573	-3.34835	-6.94917	-5.54332
-3.5727	-3.77711	-7.52544	-5.05329
-3.57239	-3.9701	-7.33335	-4.68117
-3.57209	-4.16308	-7.14126	-4.30904
-3.57178	-3.6306	-6.45742	-4.66246
-3.57147	-3.09812	-5.77358	-5.01588
-3.57117	-2.43472	-5.79087	-4.70441
-3.57086	-1.77132	-5.80816	-4.39293
-3.57056	-2.12357	-6.19426	-4.08146
-3.57025	-2.47581	-6.58036	-3.76998
-3.56995	-2.82806	-7.78605	-3.59454
-3.56964	-3.18031	-7.02473	-3.41911
-3.56934	-3.53255	-6.8781	-3.679
-3.56903	-3.8848	-6.73147	-3.9389
-3.56872	-3.7995	-7.02025	-4.4686
-3.56842	-3.7142	-7.30902	-4.99831
-3.56811	-3.57449	-6.77821	-5.09269
-3.56781	-3.43478	-6.2474	-5.18707
-3.5675	-3.58526	-6.11614	-4.90053
-3.5672	-2.86518	-5.98488	-4.614
-3.56689	-2.14511	-7.00104	-4.76279
-3.56658	-2.29558	-8.01719	-4.91159
-3.56628	-2.78045	-7.77708	-5.95484
-3.56597	-3.26532	-7.53697	-6.9981
-3.56567	-3.8046	-7.29686	-7.31581
-3.56536	-4.34388	-7.05674	-7.63353
-3.56506	-4.5567	-8.0665	-7.29824
-3.56475	-4.76952	-9.07625	-6.96296
-3.56445	-4.54706	-7.62725	-6.62768
-3.56414	-4.32461	-6.17825	-6.29239
-3.56383	-4.30619	-6.31463	-6.26547
-3.56353	-4.28777	-6.45102	-6.23855
-3.56322	-3.88848	-6.5874	-6.21162
-3.56292	-3.48919	-6.72379	-6.1847
-3.56261	-2.67277	-5.82545	-6.18498
-3.56231	-2.72689	-4.9271	-6.18526
-3.562	-3.30698	-5.50401	-5.75022
-3.5617	-3.88706	-6.08092	-5.31517
-3.56139	-4.30307	-6.60981	-5.34606
-3.56108	-4.71908	-7.1387	-5.37696
-3.56078	-4.40962	-6.84801	-5.40785
-3.56047	-4.10017	-6.55731	-5.43874
-3.56017	-3.67283	-6.55347	-5.85055
-3.55986	-3.24548	-6.54963	-6.26235
-3.55956	-2.87255	-5.7262	-6.67416
-3.55925	-2.49962	-4.90277	-7.08596
-3.55895	-2.05187	-5.19091	-6.482
-3.55864	-2.47468	-5.47904	-5.87804
-3.55833	-2.84308	-5.27543	-5.99962
-3.55803	-3.21148	-5.07181	-6.12121
-3.55772	-3.44385	-5.09358	-6.1521
-3.55742	-3.67623	-5.11535	-6.183
-3.55711	-3.67283	-5.13712	-6.21389
-3.55681	-2.79887	-5.15889	-6.24478
-3.5565	-2.57217	-5.11663	-6.2428
-3.5562	-2.34546	-5.07437	-6.24081
-3.55589	-2.49962	-5.03211	-5.51328
-3.55558	-2.65378	-4.98985	-4.78575
-3.55528	-2.45428	-6.09501	-4.78376
-3.55497	-2.25478	-7.20017	-4.78178
-3.55467	-2.05527	-7.15791	-4.7798
-3.55436	-1.85577	-7.11565	-4.77781
-3.55406	-2.24797	-7.02473	-5.12953
-3.55375	-2.64018	-6.93381	-5.48125
-3.55345	-2.01673	-6.35113	-5.10743
-3.55314	-1.39329	-5.76846	-4.7336
-3.55283	-1.93965	-6.57908	-5.63855
-3.55253	-2.48602	-7.3897	-6.5435
-3.55222	-2.48828	-7.0529	-7.17637
-3.55192	-3.3611	-6.7161	-6.06793
-3.55161	-3.78391	-5.74029	-4.99293
-3.55131	-3.33617	-4.76447	-4.78858
-3.551	-2.88842	-4.15746	-4.42099
-3.5507	-3.31123	-5.51746	-4.0534
-3.55039	-4.24186	-6.26277	-4.60181
-3.55008	-4.30194	-7.00808	-5.15022
-3.54978	-3.92674	-6.72891	-5.69864
-3.54947	-4.42209	-6.44974	-6.24705
-3.54917	-5.18043	-6.22179	-6.56646
-3.54886	-5.06821	-5.99384	-6.88587
-3.54856	-4.48444	-6.58548	-6.47973
-3.54825	-3.90067	-7.17712	-6.0736
-3.54795	-4.22372	-7.11309	-6.28418
-3.54764	-4.54678	-7.04906	-6.49475
-3.54733	-3.85419	-6.98503	-5.68957
-3.54703	-3.1616	-6.921	-4.88438
-3.54672	-3.57988	-7.34872	-5.06406
-3.54642	-3.99815	-7.77644	-5.24375
-3.54611	-3.69096	-8.20416	-5.3146
-3.54581	-3.38378	-8.63188	-5.38546
-3.5455	-3.83832	-8.19904	-6.69882
-3.5452	-4.29287	-7.7662	-6.27085
-3.54489	-4.36655	-7.8251	-5.60709
-3.54458	-4.44023	-7.88401	-5.81399
-3.54428	-3.60708	-7.83023	-6.02542
-3.54397	-3.64449	-7.77644	-6.23685
-3.54367	-4.20785	-6.90307	-6.06736
-3.54336	-4.77122	-6.0297	-5.89788
-3.54306	-4.68167	-6.04763	-5.9642
-3.54275	-4.59212	-6.06556	-6.03052
-3.54245	-4.50257	-6.90307	-6.53217
-3.54214	-4.41302	-7.74058	-7.03381
-3.54183	-4.0707	-8.09019	-6.53925
-3.54153	-3.72837	-8.43979	-6.04469
-3.54122	-3.44045	-8.7894	-6.56589
-3.54092	-3.15253	-9.139	-7.0871
-3.54061	-2.46561	-8.18751	-6.9281
-3.54031	-2.64925	-7.23603	-6.7691
-3.54	-2.77847	-7.10413	-6.61011
-3.5397	-2.90769	-6.97222	-6.45111
-3.53939	-3.56741	-7.41403	-6.67076
-3.53908	-4.22712	-7.85584	-6.89041
-3.53878	-3.9256	-7.80589	-6.67472
-3.53847	-3.62408	-7.75595	-6.45904
-3.53817	-2.48828	-7.12205	-6.12546
-3.53786	-2.22304	-6.48816	-5.79188
-3.53756	-2.48375	-6.67384	-6.18385
-3.53725	-2.74446	-6.85953	-6.57581
-3.53695	-3.58894	-6.86593	-6.00218
-3.53664	-4.43343	-6.87234	-5.42854
-3.53633	-4.55245	-6.87874	-5.58045
-3.53603	-4.67147	-6.88514	-5.73236
-3.53572	-4.22826	-6.95301	-6.19263
-3.53542	-3.78505	-7.02089	-6.6529
-3.53511	-3.77711	-7.58051	-6.38762
-3.53481	-3.76918	-8.14013	-6.12234
-3.5345	-2.80227	-7.69064	-5.72556
-3.53419	-1.83537	-7.24115	-5.32878
-3.53389	-2.21057	-6.79166	-5.65754
-3.53358	-3.45632	-6.34217	-5.9863
-3.53328	-4.10357	-6.68153	-6.58715
-3.53297	-3.88026	-7.02089	-7.18799
-3.53267	-3.47559	-6.86849	-7.35351
-3.53236	-3.07092	-6.7161	-7.51902
-3.53206	-2.89295	-6.38123	-7.69106
-3.53175	-2.71499	-6.04635	-7.86309
-3.53144	-2.9723	-7.51456	-7.5998
-3.53114	-3.22961	-8.98277	-7.3365
-3.53083	-3.39624	-8.54544	-6.82834
-3.53053	-3.56287	-8.10812	-6.32017
-3.53022	-3.29423	-8.16254	-5.812
-3.52992	-3.02558	-8.21697	-5.30383
-3.52961	-2.84988	-7.4262	-6.3828
-3.52931	-2.67418	-6.63543	-7.46177
-3.529	-3.51413	-6.3364	-6.94454
-3.52869	-4.35408	-6.03738	-6.4273
-3.52839	-4.58645	-6.02522	-6.71724
-3.52808	-4.81883	-6.01305	-7.00717
-3.52778	-4.61593	-6.00089	-6.86178
-3.52747	-4.41302	-5.98872	-6.71639
-3.52717	-4.24753	-6.41452	-6.64695
-3.52686	-4.08203	-6.84032	-6.57751
-3.52656	-3.91654	-7.26612	-6.85271
-3.52625	-3.75104	-7.69192	-7.12791
-3.52594	-3.69436	-6.86785	-7.23986
-3.52564	-3.63769	-6.04379	-5.90071
-3.52533	-3.58101	-6.0393	-4.56156
-3.52503	-3.52433	-6.03482	-4.67351
-3.52472	-3.31576	-6.90115	-4.60861
-3.52442	-3.10719	-7.76748	-4.54371
-3.52411	-3.3339	-8.08058	-4.5695
-3.52381	-3.56061	-6.75452	-4.59529
-3.5235	-3.74197	-5.92021	-4.62108
-3.52319	-3.92334	-5.0859	-4.64687
-3.52289	-3.66943	-4.96872	-4.67266
-3.52258	-3.41551	-4.85155	-4.69846
-3.52228	-4.0809	-6.13983	-5.1301
-3.52197	-4.74628	-7.42812	-5.56174
-3.52167	-4.68621	-8.49102	-5.99339
-3.52136	-4.62613	-7.91475	-6.42503
-3.52106	-3.6955	-7.35896	-5.91347
-3.52075	-2.76487	-6.80318	-5.4019
-3.52044	-3.14007	-6.63671	-4.89033
-3.52014	-3.51527	-6.47023	-4.37876
-3.51983	-3.85192	-6.42156	-4.6653
-3.51953	-4.18858	-6.3729	-4.95183
-3.51922	-3.79978	-6.81599	-5.23837
-3.51892	-3.41098	-7.25908	-5.5249
-3.51861	-3.1582	-6.39083	-5.49401
-3.51831	-2.90542	-5.52258	-5.46312
-3.518	-3.08792	-5.47392	-5.43222
-3.51769	-3.27042	-5.42526	-5.40133
-3.51739	-3.25682	-6.44205	-5.07568
-3.51708	-3.24322	-7.45885	-4.75004
-3.51678	-3.22961	-8.31173	-5.14994
-3.51647	-3.21601	-7.52544	-5.54984
-3.51617	-3.33843	-6.37034	-5.75929
-3.51586	-3.46086	-6.19874	-5.96873
-3.51556	-3.58328	-6.51889	-6.61351
-3.51525	-3.7057	-6.83904	-5.80718
-3.51494	-3.96301	-6.55219	-5.23213
-3.51464	-4.22032	-6.26533	-5.52773
-3.51433	-4.47764	-7.1259	-6.25867
-3.51403	-4.73495	-7.98646	-6.9896
-3.51372	-4.71114	-8.27331	-7.52101
-3.51342	-4.68734	-8.56017	-8.05242
-3.51311	-3.93807	-8.84702	-7.27784
-3.51281	-3.18881	-9.13388	-6.50326
-3.5125	-3.06582	-9.04552	-6.65885
-3.51219	-2.94283	-8.95716	-6.81445
-3.51189	-2.81984	-8.86879	-6.53472
-3.51158	-2.69685	-8.78043	-6.25498
-3.51128	-3.00007	-8.39497	-6.17478
-3.51097	-3.30329	-8.00951	-6.09457
-3.51067	-2.88105	-7.62405	-6.44969
-3.51036	-2.45881	-7.23859	-6.80481
-3.51006	-2.10118	-6.70458	-7.38667
-3.50975	-1.74355	-6.17057	-7.96852
-3.50944	-3.27212	-6.78398	-7.24439
-3.50914	-4.80069	-7.39738	-6.52026
-3.50883	-4.77859	-7.3961	-6.05007
-3.50853	-4.75648	-7.39482	-5.57988
-3.50822	-4.2991	-7.39354	-5.54502
-3.50792	-3.84172	-7.39226	-5.51016
-3.50761	-4.0962	-6.79486	-5.77573
-3.50731	-4.35068	-6.19746	-6.04129
-3.507	-4.60516	-6.15328	-5.5813
-3.50669	-4.85964	-6.1091	-5.12131
-3.50639	-4.72418	-5.22484	-5.30525
-3.50608	-4.58872	-5.32409	-5.48919
-3.50578	-3.43762	-6.34537	-5.09269
-3.50547	-2.28651	-5.72748	-5.56685
-3.50517	-2.77223	-5.72172	-6.3811
-3.50486	-3.25795	-6.69946	-5.74427
-3.50456	-3.3084	-7.02153	-4.47257
-3.50425	-3.35884	-7.3436	-4.07154
-3.50394	-4.00779	-7.19441	-3.60702
-3.50364	-4.65673	-7.04522	-3.14249
-3.50333	-4.29004	-7.38778	-3.16772
-3.50303	-3.92334	-7.73034	-3.19294
-3.50272	-3.11031	-7.61124	-3.71755
-3.50242	-2.29728	-7.49215	-4.24215
-3.50211	-3.08027	-7.37305	-4.33143
-3.50181	-3.86326	-7.25396	-4.42071
-3.5015	-3.57619	-7.09388	-4.75486
-3.50119	-3.28913	-6.93381	-5.089
-3.50089	-3.00206	-7.20401	-5.42315
-3.50058	-2.71499	-7.47422	-5.7573
-3.50028	-2.8496	-7.64966	-6.25924
-3.49997	-2.9842	-6.8416	-6.76117
-3.49967	-3.11881	-7.24243	-6.82777
-3.49936	-3.25342	-6.65976	-6.89437
-3.49905	-3.30641	-6.01561	-6.67983
-3.49875	-3.3594	-7.01064	-6.46528
-3.49844	-3.4124	-7.02217	-5.8154
-3.49814	-3.46539	-7.03369	-5.16553
-3.49783	-3.40673	-7.05995	-4.5542
-3.49753	-3.34807	-7.0862	-3.94286
-3.49722	-3.72469	-6.6207	-3.76686
-3.49692	-4.1013	-6.1552	-3.59086
-3.49661	-4.37817	-6.3761	-4.22203
-3.4963	-4.65503	-6.59701	-4.8532
-3.496	-3.91625	-6.98183	-4.4686
-3.49569	-3.17747	-5.72748	-4.08401
-3.49539	-2.62913	-4.94183	-4.2209
-3.49508	-2.08078	-5.13968	-4.35779
-3.49478	-2.16721	-5.43998	-4.49468
-3.49447	-2.25364	-5.74029	-4.63157
-3.49417	-2.88417	-5.74349	-4.36034
-3.49386	-2.06378	-4.76319	-4.08911
-3.49355	-1.67866	-3.41407	-4.54343
-3.49325	-2.74446	-3.70413	-4.99774
-3.49294	-3.36677	-4.14594	-4.49269
-3.49264	-3.98908	-4.58774	-3.98765
-3.49233	-3.97661	-4.31241	-4.49836
-3.49203	-3.96414	-4.03708	-5.00908
-3.49172	-4.33254	-4.83746	-4.94843
-3.49142	-4.70094	-5.63784	-4.88778
-3.49111	-3.47332	-6.43821	-5.55268
-3.4908	-2.24571	-7.23859	-6.21757
-3.4905	-2.1913	-6.92228	-6.0889
-3.49019	-2.13689	-6.60597	-5.96023
-3.48989	-2.51776	-6.28966	-5.83156
-3.48958	-2.89862	-5.97335	-5.70289
-3.48928	-3.39738	-5.9439	-5.79188
-3.48897	-3.89613	-5.91445	-5.88087
-3.48867	-3.66943	-5.88499	-5.96987
-3.48836	-3.44272	-5.85554	-6.05886
-3.48805	-3.36167	-5.95671	-6.17506
-3.48775	-3.28062	-6.05787	-6.29126
-3.48744	-3.19958	-6.22051	-5.68191
-3.48714	-3.11853	-6.38315	-5.07257
-3.48683	-3.60878	-6.35113	-4.38159
-3.48653	-4.09904	-7.30262	-3.69062
-3.48622	-4.58929	-8.62292	-4.30564
-3.48592	-5.07954	-8.30405	-4.92065
-3.48561	-4.75478	-6.96582	-5.27266
-3.4853	-4.43003	-5.62759	-5.62466
-3.485	-4.10527	-5.66217	-7.39149
-3.48469	-3.78051	-5.69674	-7.417
-3.48439	-4.21749	-6.12062	-6.78044
-3.48408	-4.65447	-6.5445	-6.14388
-3.48378	-4.36598	-6.47663	-5.83383
-3.48347	-4.0775	-6.40876	-5.52377
-3.48317	-4.27417	-6.4094	-5.07767
-3.48286	-4.47083	-6.41004	-4.63157
-3.48255	-3.94204	-6.41068	-4.18547
-3.48225	-3.41325	-6.41132	-3.73937
-3.48194	-3.67339	-6.30951	-3.57442
-3.48164	-3.93354	-6.2077	-3.40947
-3.48133	-4.19368	-5.28631	-4.26029
-3.48103	-4.45383	-4.36492	-5.11111
-3.48072	-4.01232	-4.54484	-5.13662
-3.48042	-3.57081	-4.72477	-5.16213
-3.48011	-3.56457	-4.90469	-5.62296
-3.4798	-3.55834	-5.08462	-6.0838
-3.4795	-3.79695	-4.98793	-6.04582
-3.47919	-4.03556	-4.89125	-6.00784
-3.47889	-3.5487	-5.77806	-5.96987
-3.47858	-3.06185	-5.02571	-5.93189
-3.47828	-2.84733	-4.74718	-5.33048
-3.47797	-2.63281	-5.45215	-4.72906
-3.47767	-2.85357	-5.50145	-4.8532
-3.47736	-3.07432	-5.55076	-4.97734
-3.47705	-3.57619	-6.64503	-5.79982
-3.47675	-4.07806	-7.7393	-6.62229
-3.47644	-3.56429	-8.01399	-6.429
-3.47614	-3.05052	-8.28868	-6.23571
-3.47583	-3.11371	-7.5645	-6.74983
-3.47553	-3.17691	-6.84032	-7.26395
-3.47522	-3.2401	-7.26356	-8.10457
-3.47492	-3.30329	-7.6868	-8.94518
-3.47461	-3.05817	-8.54032	-9.06025
-3.4743	-2.81304	-9.39384	-7.434
-3.474	-3.00319	-9.09994	-6.24308
-3.47369	-3.19334	-8.80604	-6.79348
-3.47339	-3.12193	-9.4361	-6.92782
-3.47308	-3.05052	-10.0662	-7.06216
-3.47278	-2.9791	-8.56529	-6.87
-3.47247	-2.90769	-7.06443	-6.67784
-3.47217	-3.01764	-5.79919	-6.5401
-3.47186	-3.1276	-4.53396	-6.40236
-3.47155	-3.23755	-5.07181	-6.26462
-3.47125	-3.3475	-5.60966	-6.12688
-3.47094	-3.55947	-5.9836	-6.22721
-3.47064	-3.77144	-6.35753	-6.32754
-3.47033	-3.54814	-6.73147	-6.42787
-3.47003	-3.32483	-7.10541	-6.5282
-3.46972	-3.69096	-7.43836	-6.37459
-3.46942	-4.05709	-7.77132	-6.22097
-3.46911	-3.98795	-7.28469	-6.50269
-3.4688	-3.9188	-6.79806	-6.78441
-3.4685	-3.57619	-6.30119	-5.56855
-3.46819	-3.23358	-5.80432	-4.35269
-3.46789	-3.61643	-5.30744	-4.73303
-3.46758	-3.99928	-4.81057	-5.11338
-3.46728	-4.24611	-5.52258	-5.13095
-3.46697	-4.49294	-6.2346	-5.14852
-3.46667	-4.30449	-6.94661	-5.16609
-3.46636	-4.11604	-7.65863	-5.18367
-3.46605	-4.00353	-7.94804	-5.61616
-3.46575	-3.89103	-8.23746	-6.04866
-3.46544	-3.77853	-7.15407	-6.48115
-3.46514	-3.66603	-6.07068	-6.91365
-3.46483	-3.85277	-5.71467	-6.42107
-3.46453	-4.03952	-6.99784	-5.92849
-3.46422	-3.791	-8.40394	-5.87124
-3.46391	-3.54247	-8.82653	-5.81399
-3.46361	-3.69096	-8.90593	-6.49957
-3.4633	-3.83946	-8.98533	-7.18516
-3.463	-4.42323	-8.51151	-7.43542
-3.46269	-5.007	-8.03768	-7.68567
-3.46239	-4.23959	-7.0926	-7.11969
-3.46208	-3.47219	-6.14752	-6.55371
-3.46178	-4.3008	-6.67768	-5.98772
-3.46147	-5.12942	-7.20785	-5.42174
-3.46116	-4.68961	-6.7161	-5.51328
-3.46086	-4.24979	-6.22435	-5.60482
-3.46055	-3.80998	-6.55219	-5.69637
-3.46025	-3.37017	-6.88002	-5.78791
-3.45994	-3.76464	-6.61366	-6.28758
-3.45964	-4.15911	-6.34729	-6.78724
-3.45933	-4.98886	-6.90051	-6.56136
-3.45903	-5.81861	-7.45373	-6.33547
-3.45872	-4.92425	-7.35384	-6.87708
-3.45841	-4.02989	-7.25396	-7.4187
-3.45811	-3.13553	-7.64582	-7.96031
-3.4578	-2.24117	-8.03768	-8.50192
-3.4575	-2.42594	-7.91731	-8.20008
-3.45719	-2.61071	-7.79693	-7.89824
-3.45689	-2.79547	-7.67655	-7.5964
-3.45658	-2.98024	-7.55618	-7.29456
-3.45628	-3.19221	-7.27957	-7.20812
-3.45597	-3.40418	-7.00296	-7.12167
-3.45566	-3.61615	-6.72635	-7.03523
-3.45536	-3.82812	-6.44974	-6.94879
-3.45505	-3.23302	-6.27558	-7.48813
-3.45475	-2.63791	-6.10141	-8.02748
-3.45444	-2.71386	-4.94375	-7.26083
-3.45414	-2.7898	-5.42526	-6.49419
-3.45383	-3.39369	-6.40492	-6.83259
-3.45353	-3.12703	-6.40108	-7.17099
-3.45322	-2.86037	-6.37674	-7.50939
-3.45291	-3.46426	-7.33591	-7.84779
-3.45261	-3.38803	-7.4755	-7.78714
-3.4523	-3.3118	-5.64808	-7.72649
-3.452	-3.28998	-5.25494	-7.66584
-3.45169	-3.26816	-5.84529	-7.60518
-3.45139	-3.16925	-6.86337	-7.1024
-3.45108	-3.07035	-7.88145	-6.59962
-3.45078	-2.97145	-8.14141	-6.82239
-3.45047	-2.87255	-8.40137	-7.04515
-3.45016	-3.19079	-8.72281	-6.82352
-3.44986	-3.50903	-9.04424	-6.60189
-3.44955	-3.88168	-9.36567	-5.36449
-3.44925	-3.38378	-9.6871	-4.12709
-3.44894	-2.83571	-9.03783	-4.06643
-3.44864	-2.28765	-8.38857	-4.00578
-3.44833	-2.41064	-7.7393	-4.67068
-3.44803	-2.53362	-7.09004	-5.33558
-3.44772	-2.7473	-6.17441	-5.50166
-3.44741	-2.96097	-5.25878	-5.66774
-3.44711	-2.73936	-5.49057	-5.83383
-3.4468	-2.51776	-5.72236	-5.99991
-3.4465	-3.27099	-4.91686	-6.39726
-3.44619	-4.02422	-4.11136	-6.79461
-3.44589	-4.05199	-4.78111	-6.75663
-3.44558	-4.07977	-5.45087	-6.71865
-3.44528	-3.94431	-6.07965	-6.46301
-3.44497	-3.80885	-6.70842	-6.20737
-3.44466	-3.29253	-6.18978	-6.38706
-3.44436	-2.7762	-5.67113	-6.56674
-3.44405	-2.35169	-5.7659	-5.98347
-3.44375	-2.79774	-5.86066	-5.4002
-3.44344	-3.42515	-7.10285	-4.81692
-3.44314	-4.05256	-8.34503	-4.23365
-3.44283	-5.08804	-7.92755	-4.93823
-3.44253	-5.25297	-7.51008	-5.6428
-3.44222	-5.18213	-7.0926	-6.34738
-3.44191	-5.11128	-6.67512	-7.05195
-3.44161	-4.54168	-6.94405	-6.86773
-3.4413	-3.97208	-7.21298	-6.68351
-3.441	-3.40248	-7.4819	-6.93462
-3.44069	-2.83288	-7.75083	-7.18573
-3.44039	-2.80737	-7.60996	-7.0015
-3.44008	-2.78187	-7.4691	-6.81728
-3.43978	-3.13723	-7.75851	-6.63306
-3.43947	-3.49259	-8.04793	-6.44884
-3.43916	-3.84144	-8.10299	-5.86443
-3.43886	-3.31973	-7.17456	-5.28003
-3.43855	-3.28771	-7.2706	-5.13095
-3.43825	-3.25569	-8.35015	-4.98187
-3.43794	-2.83373	-9.46043	-4.21608
-3.43764	-2.41177	-8.60371	-3.45028
-3.43733	-3.00546	-8.30021	-3.99048
-3.43703	-3.59915	-8.98021	-4.53067
-3.43672	-3.92986	-8.60243	-4.91669
-3.43641	-4.26056	-7.24115	-5.3027
-3.43611	-3.86581	-7.47806	-5.68872
-3.4358	-3.47106	-8.69847	-6.07473
-3.4355	-4.20077	-8.55633	-6.17959
-3.43519	-4.93048	-9.39768	-6.28446
-3.43489	-4.64455	-10.362	-6.38932
-3.43458	-4.35861	-9.35926	-6.49419
-3.43428	-3.94176	-8.64789	-6.33774
-3.43397	-3.5249	-7.93652	-6.1813
-3.43366	-2.67277	-7.59396	-6.02485
-3.43336	-1.82063	-7.25139	-5.8684
-3.43305	-1.86626	-7.31863	-5.83893
-3.43275	-1.91188	-7.38586	-5.80945
-3.43244	-2.62856	-7.94484	-6.50552
-3.43214	-3.34523	-8.50382	-7.2016
-3.43183	-4.27842	-7.81294	-6.67331
-3.43152	-4.34104	-7.12205	-6.14502
-3.43122	-4.89336	-7.25075	-6.05206
-3.43091	-5.44567	-7.37945	-5.9591
-3.43061	-4.44731	-7.79501	-6.33774
-3.4303	-3.44895	-8.21057	-6.71639
-3.43	-2.97655	-8.13437	-6.36948
-3.42969	-3.37471	-8.05817	-6.02258
-3.42939	-3.18229	-7.60548	-6.03278
-3.42908	-2.98987	-7.15279	-6.04299
-3.42877	-3.28714	-7.72458	-6.77874
-3.42847	-3.58441	-8.29637	-7.51449
-3.42816	-3.97236	-8.89889	-7.49749
-3.42786	-4.36031	-7.53441	-7.48048
-3.42755	-4.31299	-7.27637	-7.46348
-3.42725	-4.26566	-7.01832	-7.44647
-3.42694	-3.00886	-6.50416	-7.80811
-3.42664	-1.75205	-5.99	-8.16975
-3.42633	-1.31139	-6.29543	-7.80584
-3.42602	-1.74129	-6.60085	-6.57128
-3.42572	-2.40695	-6.81407	-5.66321
-3.42541	-3.07262	-7.02729	-6.20624
-3.42511	-3.7927	-6.42093	-7.18459
-3.4248	-4.51277	-5.81456	-8.16295
-3.4245	-4.29273	-5.61863	-7.928
-3.42419	-4.07254	-5.4227	-7.69304
-3.42389	-3.85249	-5.71852	-7.45809
-3.42358	-3.6323	-6.01433	-7.22314
-3.42327	-3.72058	-4.90661	-6.41681
-3.42297	-3.80871	-3.79889	-5.61049
-3.42266	-3.46171	-3.51076	-5.81994
-3.42236	-3.11456	-3.22262	-6.02938
-3.42205	-3.76053	-3.51844	-6.37714
-3.42175	-4.40636	-3.81426	-6.72489
-3.42144	-4.32688	-4.11008	-7.50797
-3.42114	-4.24724	-4.4059	-8.29105
-3.42083	-3.8413	-4.87588	-7.90419
-3.42052	-3.43521	-5.34586	-7.51732
-3.42022	-4.04491	-5.81584	-6.69513
-3.41991	-4.65447	-6.28582	-5.87294
-3.41961	-3.69649	-6.37803	-5.68673
-3.4193	-2.73837	-6.47023	-5.50053
-3.419	-1.96176	-6.56243	-5.31432
-3.41869	-2.05556	-6.65463	-5.12812
-3.41839	-3.68204	-7.23859	-5.17771
-3.41808	-4.43782	-7.82254	-5.22731
-3.41777	-4.19624	-7.25908	-5.71224
-3.41747	-3.95451	-6.69561	-6.19717
-3.41716	-3.48168	-6.37034	-6.11753
-3.41686	-3.87927	-6.04507	-6.03789
-3.41655	-4.277	-6.53938	-5.95825
-3.41625	-3.80403	-7.03369	-5.87861
-3.41594	-3.06823	-7.11821	-6.11639
-3.41564	-2.33228	-7.20273	-6.35418
-3.41533	-2.26753	-6.46767	-6.15664
-3.41502	-2.20263	-5.7326	-5.9591
-3.41472	-2.38116	-6.74748	-6.24535
-3.41441	-2.5597	-7.76235	-6.5316
-3.41411	-3.11909	-7.95765	-5.80208
-3.4138	-3.67849	-8.15294	-5.07257
-3.4135	-4.68224	-7.64134	-4.95977
-3.41319	-4.81543	-7.12974	-4.84697
-3.41289	-4.71284	-6.61814	-5.45971
-3.41258	-4.61026	-6.10654	-6.07246
-3.41227	-4.22656	-5.2543	-6.28389
-3.41197	-3.84286	-4.40206	-6.49532
-3.41166	-2.91506	-5.3529	-6.85186
-3.41136	-2.85782	-6.30375	-6.33774
-3.41105	-3.63485	-6.87554	-5.24318
-3.41075	-3.54134	-7.44733	-5.59972
-3.41044	-3.99192	-9.00262	-6.10137
-3.41014	-4.4425	-8.91874	-6.60302
-3.40983	-4.19595	-8.01527	-6.42107
-3.40952	-3.94941	-8.09531	-6.23911
-3.40922	-3.26759	-7.51968	-6.49249
-3.40891	-2.58577	-6.94405	-6.74586
-3.40861	-2.54779	-6.97286	-5.75674
-3.4083	-2.50982	-7.00168	-4.76761
-3.408	-2.90712	-7.03049	-4.50403
-3.40769	-3.30443	-7.0593	-4.24045
-3.40739	-4.1098	-7.31606	-4.3918
-3.40708	-4.91518	-7.57283	-4.54314
-3.40677	-4.86814	-7.33784	-4.69449
-3.40647	-4.8211	-7.10285	-4.84583
-3.40616	-6.06175	-6.8781	-5.06066
-3.40586	-5.27111	-6.65335	-5.27549
-3.40555	-4.40792	-7.24819	-5.92565
-3.40525	-4.41529	-7.84303	-5.12471
-3.40494	-5.07699	-7.99799	-4.62873
-3.40464	-5.73855	-8.15294	-5.00341
-3.40433	-5.49342	-7.48831	-4.36232
-3.40402	-5.24815	-6.82367	-3.72123
-3.40372	-4.72191	-5.99512	-4.66728
-3.40341	-5.06608	-5.16658	-5.61333
-3.40311	-5.41039	-5.15761	-6.55937
-3.4028	-4.88401	-6.13215	-7.50542
-3.4025	-4.15826	-7.57795	-6.86206
-3.40219	-3.43238	-7.38458	-6.21871
-3.40189	-3.12377	-7.62149	-6.88134
-3.40158	-3.68558	-7.8584	-7.54397
-3.40127	-4.22032	-7.29622	-7.82568
-3.40097	-3.88437	-5.75053	-8.1074
-3.40066	-4.09266	-4.26631	-7.37335
-3.40036	-4.3008	-4.42126	-6.6393
-3.40005	-4.41614	-5.56997	-6.38366
-3.39975	-4.53134	-5.73516	-6.12801
-3.39944	-4.59226	-5.73644	-5.87237
-3.39914	-4.65305	-5.73772	-5.61673
-3.39883	-4.39659	-5.75949	-5.76014
-3.39852	-3.26943	-5.78126	-5.90355
-3.39822	-3.30315	-6.62262	-6.04696
-3.39791	-3.33673	-7.46397	-6.19036
-3.39761	-3.91002	-7.53441	-5.4019
-3.3973	-3.61261	-7.60484	-4.61343
-3.397	-3.75062	-6.52785	-4.55051
-3.39669	-3.88848	-5.45087	-5.93869
-3.39638	-4.38922	-5.97207	-6.59225
-3.39608	-4.01926	-6.49328	-6.37515
-3.39577	-3.32299	-7.01448	-5.72273
-3.39547	-4.0775	-7.53569	-5.0703
-3.39516	-4.2121	-7.16463	-4.84158
-3.39486	-4.34671	-6.79358	-4.61286
-3.39455	-4.13673	-6.42253	-4.81948
-3.39425	-3.92674	-6.05147	-5.02609
-3.39394	-3.96159	-6.28486	-5.09666
-3.39363	-3.99645	-6.51825	-5.16723
-3.39333	-3.07007	-7.57123	-5.2378
-3.39302	-2.14369	-8.6242	-5.30837
-3.39272	-1.99718	-7.9458	-5.89363
-3.39241	-2.72122	-7.2674	-6.47888
-3.39211	-4.17073	-6.589	-6.33859
-3.3918	-4.74968	-5.9106	-6.1983
-3.3915	-4.90243	-5.81616	-6.18498
-3.39119	-5.05517	-5.72172	-6.17166
-3.39088	-4.42804	-7.00008	-6.15834
-3.39058	-3.80092	-8.27844	-6.14502
-3.39027	-3.69181	-8.56305	-6.8051
-3.38997	-3.58271	-7.20849	-7.46518
-3.38966	-3.47361	-6.34569	-7.68993
-3.38936	-3.3645	-5.48288	-7.04402
-3.38905	-2.89267	-5.66505	-5.11933
-3.38875	-2.42084	-6.83072	-4.64574
-3.38844	-2.96465	-7.93492	-5.96788
-3.38813	-3.50846	-7.39994	-6.41937
-3.38783	-3.46511	-6.24516	-6.83004
-3.38752	-3.42175	-6.07388	-7.24071
-3.38722	-3.37839	-6.72219	-7.16164
-3.38691	-3.33503	-7.37049	-7.08256
-3.38661	-3.08311	-6.80991	-6.87652
-3.3863	-2.83118	-6.24932	-6.67047
-3.386	-3.01453	-5.68874	-6.46443
-3.38569	-3.19788	-5.12816	-6.25838
-3.38538	-3.72639	-5.45855	-6.15607
-3.38508	-4.2549	-5.78895	-6.05376
-3.38477	-4.83782	-6.11934	-5.95144
-3.38447	-4.55018	-6.44974	-5.84913
-3.38416	-4.26255	-6.7494	-5.71961
-3.38386	-3.97491	-7.04906	-5.59009
-3.38355	-4.01374	-7.34872	-5.46056
-3.38325	-4.05256	-7.64838	-5.33104
-3.38294	-3.61303	-7.45117	-5.53482
-3.38263	-2.30295	-7.25396	-5.7386
-3.38233	-1.10169	-7.54849	-5.50705
-3.38202	-1.35135	-6.20386	-5.27549
-3.38172	-2.16324	-4.70556	-5.17998
-3.38141	-2.97514	-4.19076	-5.08447
-3.38111	-3.93212	-4.82337	-4.98896
-3.3808	-4.01855	-5.45599	-4.89345
-3.3805	-3.55551	-6.11934	-5.03487
-3.38019	-3.09246	-6.78269	-5.1763
-3.37988	-2.81077	-6.9543	-4.44706
-3.37958	-3.39964	-7.1259	-5.16893
-3.37927	-3.14517	-7.33848	-6.35333
-3.37897	-2.89069	-7.55106	-6.66707
-3.37866	-3.1259	-6.61622	-6.54549
-3.37836	-3.3611	-5.68138	-6.4239
-3.37805	-3.56457	-6.00665	-6.23656
-3.37775	-3.76804	-6.33192	-6.04922
-3.37744	-3.97151	-7.80462	-5.86188
-3.37713	-4.17498	-9.27731	-5.67455
-3.37683	-3.86156	-8.24002	-6.31252
-3.37652	-3.54814	-7.20273	-6.95049
-3.37622	-3.23472	-6.16545	-6.86291
-3.37591	-2.92129	-5.12816	-6.77534
-3.37561	-3.235	-6.00121	-7.6426
-3.3753	-3.5487	-6.87426	-8.50985
-3.375	-4.3521	-6.59989	-9.75802
-3.37469	-4.28493	-6.32552	-9.5551
-3.37438	-3.71902	-5.93846	-8.03711
-3.37408	-3.1531	-5.5514	-6.51913
-3.37377	-3.05873	-5.65609	-5.636
-3.37347	-3.83492	-5.76077	-6.20397
-3.37316	-4.08742	-6.64407	-6.8649
-3.37286	-4.33991	-7.52736	-6.65517
-3.37255	-4.59241	-7.26324	-6.97146
-3.37225	-4.8449	-6.99912	-7.28776
-3.37194	-5.22435	-6.57108	-7.58591
-3.37163	-4.73325	-6.14303	-7.01341
-3.37133	-4.00637	-6.53458	-6.44091
-3.37102	-3.27949	-6.92612	-6.73906
-3.37072	-3.27099	-6.90275	-6.4137
-3.37041	-3.26249	-6.87938	-6.08833
-3.37011	-3.19958	-7.34776	-5.99877
-3.3698	-3.13667	-7.81614	-6.77987
-3.3695	-3.57251	-8.07962	-7.60632
-3.36919	-3.1378	-8.34311	-7.56211
-3.36888	-2.70309	-7.78701	-7.13698
-3.36858	-3.13893	-7.23091	-7.58251
-3.36827	-3.44555	-7.05386	-6.90118
-3.36797	-3.75217	-6.87682	-6.21984
-3.36766	-4.1132	-6.20802	-6.31847
-3.36736	-4.47423	-5.53923	-6.4171
-3.36705	-3.92844	-4.69627	-7.05989
-3.36675	-3.38264	-3.85332	-7.70268
-3.36644	-3.27212	-4.15778	-7.52923
-3.36613	-3.1616	-4.46224	-6.48512
-3.36583	-3.06129	-5.22228	-5.12273
-3.36552	-2.96097	-5.98232	-3.76034
-3.36522	-3.29593	-6.74236	-3.74022
-3.36491	-3.63089	-7.50239	-3.7201
-3.36461	-3.5487	-7.46333	-3.36441
-3.3643	-3.46652	-7.42428	-4.45982
-3.364	-3.76521	-7.38522	-4.73898
-3.36369	-4.0639	-7.34616	-5.01815
-3.36338	-4.38072	-7.03561	-6.14984
-3.36308	-3.82699	-6.72507	-7.28152
-3.36277	-1.93115	-6.90627	-7.65138
-3.36247	-1.48624	-7.08748	-7.15058
-3.36216	-1.96629	-6.64375	-6.04214
-3.36186	-2.44634	-6.20002	-5.80435
-3.36155	-2.96267	-6.24804	-5.98375
-3.36124	-3.47899	-6.29607	-6.16316
-3.36094	-4.21862	-6.47215	-6.5931
-3.36063	-4.0877	-6.64823	-6.15239
-3.36033	-4.39205	-5.6769	-6.09259
-3.36002	-4.69641	-4.70556	-6.90344
-3.35972	-5.09144	-5.14801	-7.89569
-3.35941	-4.61593	-5.59045	-8.01727
-3.35911	-4.19482	-6.0329	-7.66725
-3.3588	-3.77371	-6.47535	-7.31723
-3.35849	-3.46369	-6.70778	-6.98535
-3.35819	-3.15367	-6.94021	-6.65347
-3.35788	-3.27892	-7.17264	-7.24666
-3.35758	-3.40418	-7.40507	-7.83985
-3.35727	-3.63825	-7.88337	-8.56909
-3.35697	-3.87233	-8.36168	-7.84722
-3.35666	-3.38094	-7.03689	-6.72631
-3.35636	-2.88955	-5.71211	-6.47605
-3.35605	-3.28941	-5.51106	-6.22721
-3.35574	-3.68926	-5.31	-5.97837
-3.35544	-3.65384	-4.6172	-5.78394
-3.35513	-3.61842	-3.92439	-5.58952
-3.35483	-3.39256	-4.1946	-5.15929
-3.35452	-3.1667	-4.46481	-4.72906
-3.35422	-2.94085	-4.24326	-4.96997
-3.35391	-2.71499	-4.02172	-5.21087
-3.35361	-3.62947	-4.69147	-5.15702
-3.3533	-4.54395	-5.36123	-4.23252
-3.35299	-4.98688	-5.27287	-3.79776
-3.35269	-4.55925	-5.1845	-3.36299
-3.35238	-4.04094	-6.34601	-4.3884
-3.35208	-4.39319	-8.49102	-5.4138
-3.35177	-3.76606	-9.38616	-6.49362
-3.35147	-3.13893	-8.31429	-6.70278
-3.35116	-3.0763	-7.46013	-6.24081
-3.35086	-3.01368	-6.60597	-5.77884
-3.35055	-2.95105	-6.77629	-5.988
-3.35024	-2.88842	-6.94661	-6.19717
-3.34994	-2.6807	-6.55347	-6.01635
-3.34963	-2.47298	-6.16032	-5.83553
-3.34933	-3.19022	-5.76718	-5.65471
-3.34902	-3.03691	-5.37403	-5.47389
-3.34872	-3.20553	-5.63656	-5.6241
-3.34841	-3.37414	-5.89908	-5.77431
-3.34811	-2.99866	-5.34202	-6.10591
-3.3478	-3.49373	-4.78496	-7.30816
-3.34749	-3.72582	-3.99226	-7.75766
-3.34719	-3.95791	-3.19957	-7.3365
-3.34688	-4.67969	-3.30842	-7.02418
-3.34658	-5.40147	-5.38428	-6.71185
-3.34627	-5.47089	-6.84352	-6.23486
-3.34597	-5.54032	-6.33576	-5.75787
-3.34566	-5.66416	-6.56563	-6.29665
-3.34536	-4.91745	-6.7955	-6.83542
-3.34505	-4.34303	-6.00089	-6.41285
-3.34474	-3.76861	-5.20627	-5.99027
-3.34444	-3.08537	-6.21475	-5.5677
-3.34413	-3.27269	-7.22322	-5.14512
-3.34383	-3.29224	-7.08428	-4.87673
-3.34352	-3.3118	-6.94533	-4.60833
-3.34322	-3.38576	-5.9868	-3.79577
-3.34291	-3.45972	-5.02827	-3.85387
-3.34261	-4.1866	-4.92006	-4.98216
-3.3423	-4.91348	-4.81185	-5.23978
-3.34199	-5.16881	-4.70364	-5.60624
-3.34169	-4.55358	-4.59543	-5.9727
-3.34138	-3.66631	-4.85091	-5.55806
-3.34108	-3.64959	-5.10639	-5.14342
-3.34077	-3.14318	-4.62424	-5.21853
-3.34047	-2.63678	-6.1091	-5.29363
-3.34016	-2.71074	-7.56322	-4.47994
-3.33986	-3.65526	-7.05034	-4.53691
-3.33955	-4.59977	-5.73836	-5.31942
-3.33924	-4.67374	-5.40989	-5.23128
-3.33894	-4.73863	-6.11614	-4.29062
-3.33863	-4.80353	-6.82239	-3.34996
-3.33833	-3.79837	-7.54913	-3.75156
-3.33802	-2.7932	-6.30887	-5.02382
-3.33772	-2.61326	-5.43742	-5.54332
-3.33741	-2.43331	-4.56597	-6.06283
-3.33711	-2.14454	-4.39117	-7.45299
-3.3368	-2.72633	-4.21637	-7.39205
-3.33649	-3.20921	-4.19156	-6.95134
-3.33619	-2.82154	-4.16675	-6.51063
-3.33588	-2.54269	-5.28935	-6.70477
-3.33558	-2.26384	-6.41196	-6.89891
-3.33527	-3.00971	-6.82768	-7.14746
-3.33497	-3.75557	-7.24339	-7.39602
-3.33466	-3.77598	-7.65911	-7.20925
-3.33436	-3.79638	-8.07482	-7.02248
-3.33405	-3.97775	-6.75916	-6.98762
-3.33374	-4.15911	-5.44351	-6.95276
-3.33344	-4.28607	-6.25877	-6.9179
-3.33313	-4.41302	-7.07403	-6.88304
-3.33283	-4.8211	-6.75212	-6.99329
-3.33252	-4.35861	-6.43021	-7.10354
-3.33222	-3.95054	-6.60005	-7.21379
-3.33191	-3.54247	-6.76989	-7.32403
-3.33161	-3.21148	-7.54929	-6.92527
-3.3313	-2.88049	-8.3287	-6.5265
-3.33099	-3.56514	-7.96069	-7.1435
-3.33069	-4.24979	-7.59268	-7.7605
-3.33038	-3.90067	-7.42956	-7.36173
-3.33008	-3.55154	-7.26644	-6.96296
-3.32977	-3.92787	-7.59508	-6.56419
-3.32947	-4.3042	-7.92371	-6.16542
-3.32916	-4.1115	-7.13566	-5.4787
-3.32885	-3.9188	-6.34761	-4.79198
-3.32855	-3.29083	-6.37914	-5.12103
-3.32824	-2.66285	-6.41068	-5.45008
-3.32794	-2.50189	-7.11837	-6.00586
-3.32763	-2.34092	-7.82607	-6.56164
-3.32733	-2.3976	-7.38634	-7.11742
-3.32702	-2.45428	-6.94661	-7.6732
-3.32672	-2.96947	-6.44462	-6.92753
-3.32641	-3.48466	-5.94262	-6.18186
-3.3261	-3.56457	-6.26021	-5.43619
-3.3258	-3.64449	-6.5778	-4.69052
-3.32549	-3.17577	-7.89938	-4.57063
-3.32519	-2.70706	-9.22096	-4.45075
-3.32488	-2.9638	-8.41162	-4.33086
-3.32458	-3.22055	-7.60228	-4.21098
-3.32427	-3.28232	-6.31143	-4.38131
-3.32397	-3.3441	-5.02059	-4.55165
-3.32366	-3.89557	-5.20499	-4.28665
-3.32335	-3.57648	-5.3894	-4.02166
-3.32305	-3.339	-6.05531	-4.93568
-3.32274	-3.10153	-6.72123	-5.8497
-3.32244	-3.19051	-7.38714	-5.74795
-3.32213	-3.27949	-8.05305	-5.6462
-3.32183	-3.66773	-8.40394	-5.67936
-3.32152	-3.18541	-8.75482	-5.71252
-3.32122	-2.7575	-7.30262	-5.74568
-3.32091	-2.32959	-5.85042	-5.77884
-3.3206	-2.9536	-5.77102	-5.77573
-3.3203	-3.57761	-5.69162	-5.77261
-3.31999	-3.76634	-5.61222	-5.33416
-3.31969	-3.95508	-5.53283	-4.89571
-3.31938	-3.90803	-6.45742	-4.94248
-3.31908	-3.86099	-7.38202	-4.98924
-3.31877	-3.37867	-7.48703	-5.03601
-3.31847	-2.89636	-7.59203	-5.08277
-3.31816	-3.5385	-7.42043	-5.03884
-3.31785	-4.18065	-7.24883	-4.99491
-3.31755	-4.38752	-7.56898	-5.96675
-3.31724	-4.59439	-7.88913	-6.93859
-3.31694	-4.67657	-7.98198	-6.75833
-3.31663	-4.75875	-8.07482	-6.57808
-3.31633	-4.94975	-7.34808	-6.39783
-3.31602	-4.2702	-6.62134	-6.21757
-3.31572	-4.12114	-6.66296	-6.26405
-3.31541	-4.84263	-6.70458	-6.31053
-3.3151	-4.29457	-6.7462	-5.92169
-3.3148	-3.74651	-6.78782	-5.53284
-3.31449	-3.9103	-6.14303	-5.67908
-3.31419	-4.0741	-5.49825	-5.82532
-3.31388	-4.45553	-4.23878	-4.77441
-3.31358	-4.83697	-4.94631	-3.7235
-3.31327	-4.57909	-5.70507	-2.94467
-3.31297	-4.32121	-6.46383	-3.90715
-3.31266	-4.49861	-6.85377	-5.19614
-3.31235	-4.676	-7.24371	-6.48512
-3.31205	-5.06651	-6.63543	-6.24818
-3.31174	-5.45701	-6.02714	-6.01124
-3.31144	-5.12205	-6.89411	-6.49986
-3.31113	-4.78709	-7.76107	-6.98847
-3.31083	-4.52014	-8.64853	-6.57921
-3.31052	-4.2532	-9.53599	-6.16996
-3.31022	-4.42153	-7.96469	-6.77647
-3.30991	-4.58986	-6.39339	-7.38299
-3.3096	-4.65843	-6.492	-7.05082
-3.3093	-4.72701	-6.5906	-6.71865
-3.30899	-4.57795	-6.73019	-6.38649
-3.30869	-4.42889	-8.83678	-6.05432
-3.30838	-3.93071	-9.0993	-6.4205
-3.30808	-3.43252	-9.36183	-6.78667
-3.30777	-3.36961	-8.27203	-6.71752
-3.30747	-3.30669	-7.18224	-6.64837
-3.30716	-3.56882	-7.22194	-6.60245
-3.30685	-3.83095	-7.26164	-6.55654
-3.30655	-4.09308	-5.70315	-6.83712
-3.30624	-4.35521	-6.11166	-7.11771
-3.30594	-4.31809	-7.15535	-7.92431
-3.30563	-4.28097	-8.19904	-6.9896
-3.30533	-4.38894	-8.66902	-6.01861
-3.30502	-3.62635	-7.172	-5.04763
-3.30472	-2.52824	-6.4126	-4.72056
-3.30441	-2.88105	-5.6532	-4.3935
-3.3041	-3.61473	-6.24612	-4.79198
-3.3038	-2.89749	-6.83904	-5.19047
-3.30349	-2.82863	-6.74556	-5.49826
-3.30319	-2.75976	-6.65207	-5.80605
-3.30288	-2.81786	-5.9439	-6.54917
-3.30258	-2.87595	-7.20273	-7.29229
-3.30227	-2.98279	-7.14959	-7.25771
-3.30197	-3.08962	-7.09644	-7.22314
-3.30166	-2.76118	-7.16623	-6.75323
-3.30135	-3.88366	-7.23603	-6.28333
-3.30105	-4.32149	-7.09068	-6.44827
-3.30074	-3.88876	-6.94533	-6.61322
-3.30044	-3.60113	-6.79998	-6.77817
-3.30013	-3.3135	-6.65463	-6.94312
-3.29983	-3.29111	-6.25317	-6.7725
-3.29952	-3.26872	-5.8517	-6.60189
-3.29922	-3.6272	-5.45023	-6.43127
-3.29891	-3.98568	-5.04876	-6.26065
-3.2986	-4.05398	-5.221	-6.97883
-3.2983	-3.25172	-5.39324	-7.69701
-3.29799	-3.12051	-5.56548	-8.17939
-3.29769	-3.85986	-5.73772	-6.92045
-3.29738	-4.68564	-6.07628	-5.49486
-3.29708	-4.64086	-6.41484	-5.52037
-3.29677	-3.92504	-6.7534	-5.34635
-3.29647	-4.07977	-7.09196	-5.17233
-3.29616	-4.52468	-6.82607	-4.86227
-3.29585	-4.96959	-6.56019	-4.55221
-3.29555	-4.74345	-6.29431	-4.67748
-3.29524	-4.51731	-6.02842	-4.80275
-3.29494	-4.4748	-6.89971	-5.13435
-3.29463	-4.43229	-7.771	-5.46595
-3.29433	-3.46482	-8.04809	-5.79755
-3.29402	-3.36791	-8.32518	-6.12915
-3.29371	-3.68813	-8.3359	-7.23164
-3.29341	-4.00835	-6.70746	-8.33413
-3.2931	-3.36734	-6.26741	-8.42086
-3.2928	-2.72633	-6.81087	-8.50759
-3.29249	-2.76005	-6.85745	-7.58535
-3.29219	-2.79377	-6.90403	-6.66311
-3.29188	-3.26277	-7.01208	-6.75663
-3.29158	-3.73177	-7.12013	-6.85016
-3.29127	-3.96953	-7.0028	-6.77137
-3.29096	-4.20729	-6.88546	-6.69258
-3.29066	-4.00977	-5.94854	-6.17846
-3.29035	-3.81225	-5.01162	-5.66434
-3.29005	-3.4515	-6.00073	-5.81909
-3.28974	-3.09076	-6.98983	-5.97383
-3.28944	-2.94765	-7.97894	-6.12858
-3.28913	-2.80454	-8.96804	-6.28333
-3.28883	-3.86751	-7.85696	-6.29296
-3.28852	-4.93048	-6.74588	-6.3026
-3.28821	-5.1229	-6.12655	-5.87691
-3.28791	-4.44476	-5.50722	-5.45121
-3.2876	-4.43598	-6.27109	-5.61304
-3.2873	-3.55664	-7.03497	-5.77487
-3.28699	-2.07879	-6.97927	-5.93671
-3.28669	-2.05187	-6.92356	-6.09854
-3.28638	-2.71867	-6.85761	-6.45082
-3.28608	-3.38548	-6.79166	-6.80311
-3.28577	-3.18172	-6.72571	-6.72007
-3.28546	-2.97797	-6.65976	-6.63703
-3.28516	-3.32285	-7.3135	-6.61294
-3.28485	-4.53828	-7.96725	-6.58885
-3.28455	-4.82875	-8.12925	-6.12943
-3.28424	-5.11922	-6.65207	-5.67001
-3.28394	-4.5754	-5.75885	-5.64592
-3.28363	-4.03159	-5.84914	-5.62183
-3.28333	-3.86864	-6.10334	-6.32329
-3.28302	-3.7057	-6.35753	-7.02474
-3.28271	-4.67034	-6.68345	-6.92243
-3.28241	-4.76442	-7.00936	-6.82012
-3.2821	-4.33254	-6.94597	-6.28248
-3.2818	-3.90067	-6.88258	-5.74483
-3.28149	-3.57308	-7.03433	-6.25017
-3.28119	-3.24548	-8.82525	-6.7555
-3.28088	-3.35317	-9.42778	-7.26083
-3.28058	-3.46086	-9.0468	-7.76616
-3.28027	-3.31463	-8.23298	-7.90872
-3.27996	-3.1684	-7.41915	-8.05128
-3.27966	-2.80454	-6.54386	-7.46829
-3.27935	-2.44067	-5.66857	-6.8853
-3.27905	-3.24208	-5.33626	-6.35673
-3.27874	-4.04349	-5.00394	-5.82816
-3.27844	-3.82925	-5.16337	-6.31535
-3.27813	-3.61502	-5.32281	-6.80255
-3.27783	-3.96188	-5.94326	-6.63675
-3.27752	-4.30874	-6.56371	-6.47095
-3.27721	-4.22032	-6.69241	-6.30515
-3.27691	-4.13191	-6.82111	-6.13935
-3.2766	-3.71703	-7.5645	-6.06424
-3.2763	-3.30216	-8.30789	-5.98914
-3.27599	-3.37697	-7.24819	-5.4787
-3.27569	-3.45179	-6.1885	-4.96827
-3.27538	-2.92809	-5.9407	-5.07909
-3.27508	-3.27496	-5.6929	-5.1899
-3.27477	-4.63746	-5.93686	-5.30072
-3.27446	-5.12942	-6.18081	-5.41153
-3.27416	-4.33368	-5.35931	-5.25027
-3.27385	-3.53794	-4.5378	-5.089
[truncated: 63,538 more rows]

## Sheet: Fig3
	Pd3-MOF (teal trace)	Pd foil (red trace)	K2PtCl4 (blue trace)
Binding Energy (eV)	counts / s	counts / s	counts / s
347.08	31866.6	232955	84415.5
346.98	31847.5	233179	84765.6
346.88	31900.2	235301	85505.5
346.78	31858.8	236501	86000.7
346.68	31722.3	236887	88251.5
346.58	31845.8	237932	88402.4
346.48	31700.8	237095	90553.5
346.38	31737.4	236500	91266.2
346.28	31801.6	235096	92363.8
346.18	31659.7	232474	93845.6
346.08	31567.6	230050	96365.1
345.98	31644.9	227630	97580.6
345.88	31371.9	226195	97788.6
345.78	31572.1	223758	99805
345.68	31500.6	223420	101322
345.58	31484.1	221786	102819
345.48	31640.6	220990	104976
345.38	31686.6	220097	105812
345.28	31795	218533	107956
345.18	31291.1	218319	108972
345.08	31423.1	220158	111348
344.98	31748.4	222389	113111
344.88	31412.5	221735	115903
344.78	31189.1	223969	117149
344.68	31455.2	225596	118324
344.58	30675.5	227587	121676
344.48	31053.2	231480	123420
344.38	30287.4	233460	126778
344.28	30806.3	236944	129022
344.18	30687.8	238588	133722
344.08	30871.5	242238	140090
343.98	30623.5	245439	149126
343.88	30638.9	249906	160222
343.78	30506.6	254443	173522
343.68	30952.3	256577	186564
343.58	30731.2	261099	200020
343.48	31141.5	265801	211250
343.38	30913.4	268695	218575
343.28	31327.4	272167	218359
343.18	31699.9	277117	212154
343.08	31639.8	283513	201024
342.98	32228.1	288737	188203
342.88	32535.6	294329	175508
342.78	32878.2	300871	161198
342.68	33818.8	307028	150496
342.58	34238	316394	141279
342.48	35190.3	322980	133328
342.38	35966.1	332282	128015
342.28	37573.2	342042	121949
342.18	39375.1	353281	116478
342.08	40693.4	367071	112659
341.98	42576.7	380578	108065
341.88	46586.6	397409	104761
341.78	50605.8	417783	102276
341.68	54827.5	441562	100083
341.58	60523	467353	97550.4
341.48	67126.5	500953	94686.5
341.38	73936.9	536827	93145.6
341.28	80022.5	580354	91440.7
341.18	85301.2	627832	90228.6
341.08	88908.8	682735	88347.6
340.98	90622.1	740552	86885.9
340.88	90718.3	802136	86990
340.78	88838.2	864560	85897.9
340.68	84730.4	919786	84653.7
340.58	78978	960903	83919
340.48	72669.1	971853	83662.3
340.38	66431.6	946726	84259.8
340.28	59792.7	871328	85130.8
340.18	54689.9	764588	86043.3
340.08	50053.7	646990	88852.3
339.98	46063.2	540875	90512.5
339.88	42409.8	451575	93476.2
339.78	39164.2	383675	96784.2
339.68	36756.3	331182	100289
339.58	35399.5	293306	103707
339.48	33659.2	266731	108598
339.38	32134.4	245196	110969
339.28	30807.8	229416	115800
339.18	30277.5	219295	120642
339.08	29733.8	210054	124893
338.98	28631.7	204585	133453
338.88	28522.8	199642	145157
338.78	27797.2	197406	160138
338.68	27452.2	195323	182436
338.58	27117.4	193426	209479
338.48	26877.8	192534	240602
338.38	27470.7	193371	270951
338.28	26985.1	195193	296402
338.18	27038.4	195860	313493
338.08	27245.5	198159	314455
337.98	27417	202160	307565
337.88	27953.4	205167	287726
337.78	27723.7	208374	261571
337.68	28314	213156	235223
337.58	28800.6	216919	210940
337.48	29924.5	224105	190116
337.38	30186.7	233192	173551
337.28	31335.5	240328	159948
337.18	32794.1	247892	149321
337.08	34114.5	259271	138800
336.98	35253	272163	131596
336.88	37609	286333	124500
336.78	40640.8	303333	118288
336.68	44962.8	324813	113110
336.58	50033.4	349679	107693
336.48	56312.5	378166	102701
336.38	63884.1	415719	98680.9
336.28	72721.9	460308	96035.6
336.18	82514.9	511221	93400.7
336.08	92398.1	578861	90270.3
335.98	101080	653439	88499.5
335.88	109079	731997	85489.7
335.78	113503	825369	83049.9
335.68	116762	924650	80714.7
335.58	114799	1027530	79354.5
335.48	110431	1124460	77847.1
335.38	104121	1215580	75146.4
335.28	94853.9	1273930	73482.6
335.18	85942.7	1282800	71680.2
335.08	77058.7	1216350	70038.7
334.98	68088.8	1081410	69285
334.88	60365.9	898701	67801.7
334.78	52597.3	712189	67721.1
334.68	46678.4	550191	66244.6
334.58	42085.6	423993	64947
334.48	37929.4	329463	65165.5
334.38	34474.8	260994	64360.1
334.28	32368.6	212429	63915.2
334.18	30324.6	174575	64237.8
334.08	27416.5	146858	63925
333.98	26224.6	125035	64068.8
333.88	24934	109055	63565.8
333.78	24471.8	95975.9	63551.6
333.68	23539.3	85286.1	63296
333.58	22684.8	77340.1	63382.1
333.48	22522.2	71092.9	63460.1
333.38	22194.7	66101.6	63370.8
333.28	22152.8	62007.1	63128.6
333.18	21569.3	57641.5	63076.9
333.08	21360.3	54117.5	63276.2
332.98	21026.4	51935.7	63715.2
332.88	21009.6	49716.9	63051.7
332.78	20854.8	46642.6	63012.4
332.68	21252.3	44961.2	63607
332.58	20865.9	43784.6	63218.9
332.48	20606.6	42208.3	62782.1
332.38	20861.7	41804	63111.6
332.28	20575.9	40035	63533.3
332.18	20335.7	39248.3	62694.6
332.08	20351.1	38829.6	63786.9
331.98	19886.6	37516.3	63357.5
331.88	20301.2	36699.8	63355.7
331.78	20287.8	36177.5	63067.3
331.68	20194.5	35408.5	62672.5
331.58	20306.7	35419.1	63278.6
331.48	19797	34592.1	63038.4
331.38	20490.6	34148	62982.7
331.28	20197.7	33588.9	62708.8
331.18	19959.7	33579.7	63084.7
331.08	19750.7	33229.1	63005.5
330.98	19981.6	32432.6	62852.4
330.88	19977.4	32169.4	63450.9
330.78	19376.2	31941.7	63336.4
330.68	19909.4	31916.6	63634.8
330.58	19624.6	31703.4	63358.2
330.48	19511.7	31450.9	63303.1
330.38	19549.2	30915.4	63854.3
330.28	19926.6	30455.6	63099.1
330.18	19861	30272.6	63014
330.08	19722.3	30489.8	63251.2
329.98	19730.8	29675	63566.7
329.88	19707.5	30101.9	63029.9
329.78	20031.5	29822.5	63162.2
329.68	19903.6	29406.5	62818
329.58	19724.9	29438.1	63508.5
329.48	19616.8	29400.4	63735.4
329.38	19791.2	28656.7	63741.3
329.28	19763	28600.4	63506.7
329.18	19835.6	28879.4	63123.1
329.08	19508.7	28357	64166.1

## Sheet: Fig4
Pd3-MOF (teal trace)			Simulation (black trace)
2θ (°)	Intensity		2θ (°)	Intensity
3.00698	109525		3	29.8755
3.01533	109989		3.02	23.9065
3.02369	108512		3.04	19.5556
3.03204	107910		3.06	16.2797
3.0404	106719		3.08	13.7531
3.04876	106060		3.1	11.7658
3.05711	106028		3.12	10.1759
3.06547	105107		3.14	8.88512
3.07382	104418		3.16	7.8234
3.08218	103448		3.18	6.93997
3.09053	103311		3.2	6.19726
3.09889	103130		3.22	5.56706
3.10725	102019		3.24	5.02787
3.1156	101378		3.26	4.56303
3.12396	100998		3.28	4.15954
3.13231	100251		3.3	3.8071
3.14067	99835		3.32	3.49747
3.14902	99235		3.34	3.22402
3.15738	98973		3.36	2.98134
3.16573	98182		3.38	2.76498
3.17409	98258		3.4	2.57129
3.18245	97471		3.42	2.39722
3.1908	97491		3.44	2.2402
3.19916	96970		3.46	2.09809
3.20751	97581		3.48	1.96906
3.21587	95785		3.5	1.85155
3.22422	95643		3.52	1.74424
3.23258	95767		3.54	1.64598
3.24094	94598		3.56	1.55578
3.24929	94642		3.58	1.47279
3.25765	94562		3.6	1.39625
3.266	93406		3.62	1.32553
3.27436	93179		3.64	1.26003
3.28271	93229		3.66	1.19927
3.29107	92901		3.68	1.14279
3.29943	92321		3.7	1.09021
3.30778	91659		3.72	1.04117
3.31614	90957		3.74	0.99537
3.32449	91250		3.76	0.95251
3.33285	91091		3.78	0.91237
3.3412	90467		3.8	0.87471
3.34956	90313		3.82	0.83933
3.35791	89890		3.84	0.80605
3.36627	89831		3.86	0.77471
3.37463	89770		3.88	0.74517
3.38298	89238		3.9	0.71728
3.39134	88945		3.92	0.69092
3.39969	88439		3.94	0.66599
3.40805	88288		3.96	0.64239
3.4164	87817		3.98	0.62002
3.42476	87712		4	0.59879
3.43312	86742		4.02	0.57864
3.44147	86309		4.04	0.55949
3.44983	86108		4.06	0.54127
3.45818	86459		4.08	0.52393
3.46654	85887		4.1	0.5074
3.47489	85704		4.12	0.49165
3.48325	85483		4.14	0.47662
3.4916	85705		4.16	0.46226
3.49996	84974		4.18	0.44855
3.50832	84945		4.2	0.43544
3.51667	83947		4.22	10.2859
3.52503	84368		4.24	10.5476
3.53338	83474		4.26	10.8215
3.54174	83693		4.28	11.108
3.55009	83621		4.3	11.4079
3.55845	83134		4.32	11.3542
3.56681	83193		4.34	11.6929
3.57516	82530		4.36	12.0469
3.58352	82708		4.38	12.4172
3.59187	82079		4.4	12.8049
3.60023	82239		4.42	13.211
3.60858	82300		4.44	13.6367
3.61694	81319		4.46	14.0833
3.62529	81299		4.48	14.5522
3.63365	81138		4.5	15.0449
3.64201	80796		4.52	15.5631
3.65036	80799		4.54	16.1084
3.65872	80322		4.56	16.683
3.66707	79652		4.58	17.2888
3.67543	79369		4.6	17.9281
3.68378	79673		4.62	18.6036
3.69214	79199		4.64	19.318
3.7005	79765		4.66	20.0742
3.70885	79322		4.68	20.8758
3.71721	78337		4.7	21.7263
3.72556	79529		4.72	22.6297
3.73392	78240		4.74	23.5907
3.74227	78264		4.76	24.6142
3.75063	78527		4.78	25.7056
3.75898	78134		4.8	26.8712
3.76734	77772		4.82	28.1179
3.7757	77517		4.84	29.4532
3.78405	77774		4.86	30.8859
3.79241	76706		4.88	32.4255
3.80076	77944		4.9	34.0831
3.80912	77068		4.92	35.8708
3.81747	77157		4.94	37.8028
3.82583	76614		4.96	39.895
3.83419	76395		4.98	42.1654
3.84254	76451		5	44.635
3.8509	76268		5.02	47.3277
3.85925	76326		5.04	50.271
3.86761	76222		5.06	53.4971
3.87596	75730		5.08	57.0432
3.88432	76388		5.1	60.9531
3.89268	75648		5.12	65.2781
3.90103	75611		5.14	70.0789
3.90939	75359		5.16	75.4278
3.91774	75101		5.18	81.4112
3.9261	75355		5.2	88.1332
3.93445	75058		5.22	95.72
3.94281	74937		5.24	104.326
3.95116	74872		5.26	114.141
3.95952	74553		5.28	125.402
3.96788	74105		5.3	138.406
3.97623	74619		5.32	153.528
3.98459	74400		5.34	171.252
3.99294	74074		5.36	192.207
4.0013	74818		5.38	217.219
4.00965	74808		5.4	247.395
4.01801	74270		5.42	284.244
4.02637	74142		5.44	329.857
4.03472	74172		5.46	387.197
4.04308	73604		5.48	460.573
4.05143	74820		5.5	556.457
4.05979	74080		5.52	685.097
4.06814	73253		5.54	864.186
4.0765	73649		5.56	1127.52
4.08485	73802		5.58	1542.54
4.09321	73722		5.6	2234.64
4.10157	73284		5.62	3398
4.10992	73573		5.64	5246.07
4.11828	73784		5.66	7771.45
4.12663	73991		5.68	10000
4.13499	73575		5.7	9889.48
4.14334	73969		5.72	7567.95
4.1517	73292		5.74	5078.64
4.16006	73170		5.76	3287.93
4.16841	73726		5.78	2168.31
4.17677	73391		5.8	1503.29
4.18512	73588		5.82	1103.33
4.19348	73312		5.84	848.194
4.20183	73611		5.86	673.841
4.21019	73148		5.88	548.183
4.21854	73611		5.9	454.306
4.2269	73895		5.92	382.342
4.23526	73469		5.94	326.023
4.24361	73731		5.96	281.167
4.25197	74047		5.98	244.89
4.26032	73921		6	215.153
4.26868	73876		6.02	190.484
4.27703	74046		6.04	169.801
4.28539	73644		6.06	152.294
4.29375	74203		6.08	137.348
4.3021	74083		6.1	124.49
4.31046	73938		6.12	113.348
4.31881	74121		6.14	103.632
4.32717	74226		6.16	95.1099
4.33552	74646		6.18	87.5939
4.34388	75245		6.2	80.9321
4.35223	74657		6.22	75.0003
4.36059	74575		6.24	69.6959
4.36895	74933		6.26	64.9336
4.3773	75672		6.28	60.6422
4.38566	74741		6.3	56.7616
4.39401	75004		6.32	53.2412
4.40237	75013		6.34	50.0379
4.41072	75739		6.36	47.1146
4.41908	75793		6.38	44.4399
4.42744	76376		6.4	41.9862
4.43579	75906		6.42	39.73
4.44415	77020		6.44	37.6506
4.4525	76756		6.46	35.7301
4.46086	77146		6.48	33.9527
4.46921	76899		6.5	32.3045
4.47757	77515		6.52	30.7734
4.48593	77395		6.54	29.3484
4.49428	77532		6.56	28.0201
4.50264	78316		6.58	26.7799
4.51099	78171		6.6	25.6202
4.51935	79151		6.62	24.5341
4.5277	79066		6.64	23.5156
4.53606	79462		6.66	22.5591
4.54441	79782		6.68	21.6598
4.55277	80042		6.7	20.8132
4.56113	80609		6.72	20.0152
4.56948	80680		6.74	19.2623
4.57784	80484		6.76	18.551
4.58619	82401		6.78	17.8783
4.59455	81813		6.8	17.2416
4.6029	81895		6.82	16.6382
4.61126	82819		6.84	16.066
4.61962	82872		6.86	15.5228
4.62797	83481		6.88	15.0066
4.63633	84129		6.9	14.5158
4.64468	83942		6.92	14.0486
4.65304	84819		6.94	13.6036
4.66139	85746		6.96	13.1795
4.66975	86578		6.98	12.7748
4.6781	86692		7	12.3885
4.68646	87784		7.02	12.0194
4.69482	87704		7.04	11.6666
4.70317	88323		7.06	11.3291
4.71153	88510		7.08	11.006
4.71988	89373		7.1	10.7272
4.72824	90365		7.12	10.4314
4.73659	90605		7.14	10.1479
4.74495	92070		7.16	9.87593
4.75331	92493		7.18	0.03428
4.76166	93321		7.2	0.03531
4.77002	93932		7.22	0.03639
4.77837	95039		7.24	0.03752
4.78673	96182		7.26	0.0387
4.79508	96304		7.28	0.03994
4.80344	97399		7.3	0.04124
4.81179	98542		7.32	0.0426
4.82015	99583		7.34	0.04403
4.82851	100710		7.36	0.04554
4.83686	100880		7.38	0.04712
4.84522	102348		7.4	0.04879
4.85357	103246		7.42	0.05054
4.86193	105259		7.44	0.0524
4.87028	105772		7.46	0.05436
4.87864	107029		7.48	0.05642
4.887	108161		7.5	0.05861
4.89535	109711		7.52	0.06093
4.90371	110997		7.54	0.06339
4.91206	112562		7.56	0.06601
4.92042	113126		7.58	0.06878
4.92877	114502		7.6	0.07174
4.93713	116184		7.62	0.07489
4.94549	117426		7.64	0.07825
4.95384	119321		7.66	0.08184
4.9622	120783		7.68	0.08569
4.97055	122540		7.7	0.08981
4.97891	124150		7.72	0.09424
4.98726	126076		7.74	0.099
4.99562	128183		7.76	0.10413
5.00397	129059		7.78	0.10967
5.01233	131701		7.8	0.11567
5.02069	134229		7.82	0.12217
5.02904	136696		7.84	0.12923
5.0374	138633		7.86	0.13692
5.04575	140606		7.88	0.14532
5.05411	142550		7.9	0.15452
5.06246	145125		7.92	0.16461
5.07082	148382		7.94	0.17572
5.07918	149697		7.96	0.18799
5.08753	152527		7.98	0.2016
5.09589	156707		8	0.21673
5.10424	158364		8.02	0.23362
5.1126	161780		8.04	0.25256
5.12095	165312		8.06	0.27389
5.12931	167077		8.08	0.29803
5.13766	171145		8.1	0.3255
5.14602	174722		8.12	0.35692
5.15438	178333		8.14	0.3931
5.16273	181516		8.16	0.43504
5.17109	185797		8.18	0.48401
5.17944	190419		8.2	0.54168
5.1878	193356		8.22	0.61021
5.19615	198150		8.24	0.69248
5.20451	202596		8.26	0.79238
5.21287	208474		8.28	0.91526
5.22122	213692		8.3	1.06862
5.22958	217540		8.32	1.26323
5.23793	223863		8.34	1.51504
5.24629	229028		8.36	1.84857
5.25464	235917		8.38	2.30441
5.263	241707		8.4	2.95677
5.27135	248160		8.42	3.95261
5.27971	256530		8.44	5.57851
5.28807	262627		8.46	8.32195
5.29642	270697		8.48	12.8306
5.30478	279170		8.5	19.539
5.31313	289048		8.52	27.2227
5.32149	297322		8.54	30.6375
5.32984	307667		8.56	25.9868
5.3382	317382		8.58	18.2209
5.34656	327178		8.6	11.8882
5.35491	340514		8.62	7.73454
5.36327	353207		8.64	5.23058
5.37162	364560		8.66	3.74404
5.37998	378059		8.68	2.82392
5.38833	393889		8.7	2.21373
5.39669	409789		8.72	1.78332
5.40504	424911		8.74	1.4664
5.4134	441042		8.76	1.22606
5.42176	460047		8.78	1.03964
5.43011	477830		8.8	0.89229
5.43847	498312		8.82	0.77391
5.44682	517371		8.84	3.38593
5.45518	537757		8.86	3.38268
5.46353	557596		8.88	3.39588
5.47189	574861		8.9	3.42298
5.48025	591727		8.92	3.46213
5.4886	604703		8.94	3.51195
5.49696	611013		8.96	3.57146
5.50531	613328		8.98	3.63995
5.51367	609367		9	3.71693
5.52202	601269		9.02	3.80208
5.53038	588312		9.04	3.89523
5.53874	572317		9.06	3.99631
5.54709	553689		9.08	4.10537
5.55545	534081		9.1	4.22253
5.5638	517246		9.12	4.34802
5.57216	497641		9.14	4.48212
5.58051	481547		9.16	4.62518
5.58887	465260		9.18	4.77764
5.59722	450034		9.2	4.94
5.60558	433616		9.22	6.13509
5.61394	419155		9.24	6.34748
5.62229	404822		9.26	6.57296
5.63065	389144		9.28	6.81242
5.639	374548		9.3	7.06688
5.64736	360358		9.32	7.33747
5.65571	344091		9.34	7.62544
5.66407	327634		9.36	7.93218
5.67243	311668		9.38	8.25925
5.68078	296845		9.4	8.60839
5.68914	279207		9.42	12.1638
5.69749	264124		9.44	12.6523
5.70585	247557		9.46	13.1732
5.7142	231661		9.48	13.7296
5.72256	215772		9.5	14.3246
5.73091	201166		9.52	14.9622
5.73927	186601		9.54	15.6464
5.74763	173779		9.56	16.3822
5.75598	162835		9.58	17.1749
5.76434	152107		9.6	18.0309
5.77269	142587		9.62	18.9572
5.78105	133429		9.64	19.9621
5.7894	126765		9.66	21.0551
5.79776	120921		9.68	22.2472
5.80612	114100		9.7	23.5513
5.81447	109403		9.72	24.9827
5.82283	104679		9.74	26.5594
5.83118	100328		9.76	28.3031
5.83954	96040		9.78	30.2407
5.84789	93140		9.8	32.5178
5.85625	90010		9.82	34.9535
5.8646	87174		9.84	37.7064
5.87296	85128		9.86	40.828
5.88132	82504		9.88	44.3546
5.88967	80508		9.9	48.3216
5.89803	78699		9.92	52.8518
5.90638	76923		9.94	59.6167
5.91474	75272		9.96	65.9518
5.92309	74449		9.98	73.3887
5.93145	72942		10	82.2754
5.93981	71936		10.02	93.0919
5.94816	71062		10.04	106.394
5.95652	69159		10.06	123.019
5.96487	68815		10.08	144.186
5.97323	67608		10.1	171.745
5.98158	67294		10.12	208.667
5.98994	65816		10.14	260.192
5.99829	65398		10.16	336.432
6.00665	64335		10.18	457.271
6.01501	64184		10.2	658.301
6.02336	63086		10.22	991.646
6.03172	63235		10.24	1506.95
6.04007	62479		10.26	2168.04
6.04843	61767		10.28	2666.65
6.05678	61149		10.3	2571.57
6.06514	61069		10.32	1986.54
6.0735	60674		10.34	1359.4
6.08185	60015		10.36	904.336
6.09021	59704		10.38	620.142
6.09856	59645		10.4	453.061
6.10692	58865		10.42	355.341
6.11527	58748		10.44	296.587
6.12363	58044		10.46	260.635
6.13199	58495		10.48	239.646
6.14034	57832		10.5	229.989
6.1487	57525		10.52	230.325
6.15705	57236		10.54	241.116
6.16541	57188		10.56	265.185
6.17376	56736		10.58	309.425
6.18212	57003		10.6	387.225
6.19047	56494		10.62	519.321
6.19883	56118		10.64	727.936
6.20719	56024		10.66	1009.44
6.21554	55697		10.68	1253.74
6.2239	55253		10.7	1254.67
6.23225	55616		10.72	1055.03
6.24061	55053		10.74	874.295
6.24896	54956		10.76	805.787
6.25732	54330		10.78	878.192
6.26568	54574		10.8	1123.77
6.27403	54589		10.82	1592.93
6.28239	54123		10.84	2309.81
6.29074	53314		10.86	3092.98
6.2991	53679		10.88	3335.87
6.30745	53892		10.9	2747.76
6.31581	53229		10.92	1916.65
6.32416	52920		10.94	1267.58
6.33252	53091		10.96	848.286
6.34088	53208		10.98	596.95
6.34923	52400		11	447.539
6.35759	52425		11.02	354.949
6.36594	51922		11.04	294.048
6.3743	51689		11.06	252.242
6.38265	52292		11.08	223.201
6.39101	52118		11.1	203.583
6.39937	51653		11.12	191.717
6.40772	51318		11.14	187.233
6.41608	51325		11.16	191.055
6.42443	51441		11.18	205.329
6.43279	51226		11.2	232.612
6.44114	51551		11.22	272.449
6.4495	51089		11.24	312.604
6.45785	50876		11.26	336.354
6.46621	50422		11.28	361.767
6.47457	50464		11.3	426.989
6.48292	50621		11.32	565.833
6.49128	50426		11.34	810.221
6.49963	49900		11.36	1168.98
6.50799	50110		11.38	1533.91
6.51634	49817		11.4	1608.04
6.5247	49697		11.42	1315.4
6.53306	49341		11.44	934.839
6.54141	49713		11.46	632.861
6.54977	49107		11.48	433.726
6.55812	49271		11.5	313.225
6.56648	48740		11.52	241.701
6.57483	49211		11.54	198.132
6.58319	48871		11.56	170.65
6.59155	48592		11.58	153.303
6.5999	48333		11.6	143.495
6.60826	48594		11.62	139.799
6.61661	48114		11.64	142.931
6.62497	48297		11.66	154.774
6.63332	47865		11.68	181.397
6.64168	47750		11.7	230.017
6.65003	47802		11.72	312.161
6.65839	47897		11.74	429.941
6.66675	47810		11.76	550.302
6.6751	47710		11.78	573.668
6.68346	47238		11.8	471.578
6.69181	47585		11.82	343.683
6.70017	47376		11.84	248.177
6.70852	46913		11.86	188.905
6.71688	47119		11.88	155.682
6.72524	46770		11.9	138.601
6.73359	47017		11.92	131.207
6.74195	46358		11.94	130.208
6.7503	46915		11.96	134.31
6.75866	46638		11.98	143.37
6.76701	46491		12	158.07
6.77537	46122		12.02	180.044
6.78372	46408		12.04	212.538
6.79208	46069		12.06	262.101
6.80044	46034		12.08	341.803
6.80879	45887		12.1	475.004
6.81715	46043		12.12	695.412
6.8255	46262		12.14	1034.08
6.83386	45669		12.16	1463.81
6.84221	45797		12.18	1763.63
6.85057	45295		12.2	1648.7
6.85893	45700		12.22	1286.82
6.86728	45687		12.24	988.199
6.87564	45544		12.26	856.102
6.88399	45412		12.28	901.154
6.89235	45175		12.3	1114.1
6.9007	45589		12.32	1431.9
6.90906	45235		12.34	1618.64
6.91741	44905		12.36	1437.6
6.92577	45099		12.38	1065.26
6.93413	44895		12.4	751.96
6.94248	44628		12.42	554.302
6.95084	44721		12.44	439.164
6.95919	44797		12.46	352.497
6.96755	44192		12.48	273.51
6.9759	44719		12.5	210.82
6.98426	44403		12.52	166.216
6.99262	44568		12.54	135.538
7.00097	44471		12.56	114.375
7.00933	44487		12.58	99.5001
7.01768	44401		12.6	88.9719
7.02604	44236		12.62	81.8034
7.03439	44324		12.64	77.4944
7.04275	43667		12.66	75.342
7.0511	43953		12.68	73.3171
7.05946	43672		12.7	68.8703
7.06782	43847		12.72	63.1909
7.07617	44051		12.74	58.7181
7.08453	43747		12.76	55.9048
7.09288	43223		12.78	54.5868
7.10124	43809		12.8	54.5494
7.10959	43565		12.82	55.6291
7.11795	43495		12.84	57.8659
7.12631	43575		12.86	61.3603
7.13466	43471		12.88	65.2125
7.14302	43557		12.9	72.6493
7.15137	43425		12.92	83.1508
7.15973	43378		12.94	98.5738
7.16808	43758		12.96	121.981
7.17644	43612		12.98	158.758
7.1848	42918		13	217.05
7.19315	43237		13.02	306.368
7.20151	43103		13.04	428.35
7.20986	43075		13.06	562.45
7.21822	42947		13.08	699.853
7.22657	42859		13.1	852.807
7.23493	42931		13.12	977.273
7.24328	42551		13.14	952.358
7.25164	42601		13.16	747.451
7.26	42749		13.18	514.332
7.26835	42563		13.2	341.597
7.27671	42719		13.22	231.669
7.28506	42347		13.24	165.248
7.29342	42487		13.26	124.03
7.30177	42190		13.28	97.67
7.31013	42255		13.3	79.5601
7.31849	42541		13.32	66.5098
7.32684	41843		13.34	56.7895
7.3352	41965		13.36	49.3801
7.34355	41890		13.38	43.6367
7.35191	42182		13.4	39.1346
7.36026	42240		13.42	35.5877
7.36862	41779		13.44	32.8012
7.37697	41778		13.46	30.6431
7.38533	42087		13.48	29.0277
7.39369	41964		13.5	27.9065
7.40204	41612		13.52	27.2644
7.4104	41389		13.54	27.1208
7.41875	42146		13.56	27.5369
7.42711	41530		13.58	28.6319
7.43546	41582		13.6	30.6174
7.44382	41760		13.62	33.8801
7.45218	41497		13.64	39.1996
7.46053	41553		13.66	46.5379
7.46889	41278		13.68	61.8779
7.47724	41617		13.7	88.1364
7.4856	41544		13.72	130.327
7.49395	41096		13.74	188.617
7.50231	41074		13.76	241.288
7.51066	41284		13.78	240.547
7.51902	41576		13.8	185.515
7.52738	41222		13.82	126.866
7.53573	41263		13.84	84.4056
7.54409	41221		13.86	57.8196
7.55244	40759		13.88	42.1151
7.5608	41056		13.9	32.7749
7.56915	41102		13.92	26.992
7.57751	41101		13.94	23.1658
7.58587	40993		13.96	20.7987
7.59422	41092		13.98	19.4678
7.60258	41022		14	19.1021
7.61093	40918		14.02	19.8761
7.61929	41454		14.04	22.3146
7.62764	41135		14.06	27.3975
7.636	40842		14.08	36.4376
7.64435	40696		14.1	50.2268
7.65271	40863		14.12	65.8193
7.66107	40883		14.14	71.9931
7.66942	40905		14.16	62.2424
7.67778	40805		14.18	47.8729
7.68613	40604		14.2	38.0585
7.69449	40518		14.22	34.167
7.70284	40680		14.24	33.7678
7.7112	40609		14.26	31.7197
7.71956	40456		14.28	25.835
7.72791	40715		14.3	19.4291
7.73627	40803		14.32	14.6186
7.74462	40554		14.34	11.4756
7.75298	40513		14.36	9.56099
7.76133	40366		14.38	8.48631
7.76969	40334		14.4	8.02656
7.77805	40628		14.42	8.06292
7.7864	40484		14.44	8.37083
7.79476	40345		14.46	8.31493
7.80311	40399		14.48	7.43575
7.81147	40402		14.5	6.26617
7.81982	40035		14.52	5.11301
7.82818	40385		14.54	4.44102
7.83653	40374		14.56	3.81898
7.84489	40123		14.58	3.51073
7.85325	40328		14.6	2.51942
7.8616	40329		14.62	2.37429
7.86996	40144		14.64	2.26733
7.87831	40486		14.66	2.18989
7.88667	40201		14.68	2.1372
7.89502	40319		14.7	2.10512
7.90338	40339		14.72	2.1786
7.91174	40308		14.74	2.192
7.92009	40294		14.76	2.22713
7.92845	40034		14.78	2.2859
7.9368	40150		14.8	2.37141
7.94516	40076		14.82	2.48827
7.95351	40232		14.84	2.64305
7.96187	40059		14.86	2.84509
7.97022	39402		14.88	3.10772
7.97858	39962		14.9	3.45026
7.98694	40407		14.92	3.90144
7.99529	40183		14.94	4.50589
8.00365	39680		14.96	5.33794
8.012	40085		14.98	6.53289
8.02036	39632		15	8.3521
8.02871	40177		15.02	11.2881
8.03707	40014		15.04	16.1567
8.04543	40050		15.06	23.991
8.05378	39851		15.08	35.3323
8.06214	39537		15.1	48.2051
8.07049	39936		15.12	55.4942
8.07885	40083		15.14	50.5833
8.0872	39897		15.16	38.1747
8.09556	40262		15.18	26.8695
8.10391	39544		15.2	19.5651
8.11227	39997		15.22	15.957
8.12063	39868		15.24	15.3847
8.12898	39923		15.26	17.3707
8.13734	40588		15.28	22.3602
8.14569	39988		15.3	29.1238
8.15405	40280		15.32	33.3936
8.1624	39902		15.34	29.6314
8.17076	40280		15.36	21.785
8.17912	39737		15.38	14.9615
8.18747	40150		15.4	10.3457
8.19583	40419		15.42	7.50102
8.20418	40405		15.44	5.78459
8.21254	39830		15.46	4.71192
8.22089	40118		15.48	3.9976
8.22925	40525		15.5	3.49394
8.23761	40308		15.52	3.12552
8.24596	40419		15.54	2.85056
8.25432	39830		15.56	2.68225
8.26267	40385		15.58	2.52766
8.27103	40582		15.6	2.35217
8.27938	39996		15.62	2.27168
8.28774	40204		15.64	2.21813
8.29609	40597		15.66	2.18782
8.30445	40269		15.68	2.89182
8.31281	40458		15.7	2.92181
8.32116	40424		15.72	2.95199
8.32952	40086		15.74	3.02161
8.33787	40585		15.76	3.26857
8.34623	40940		15.78	3.38475
8.35458	40367		15.8	3.52523
8.36294	40846		15.82	3.70741
8.3713	40395		15.84	3.90806
8.37965	40374		15.86	4.14706
8.38801	40981		15.88	4.45842
8.39636	40559		15.9	4.82253
8.40472	40600		15.92	5.23879
8.41307	40306		15.94	5.75545
8.42143	41033		15.96	6.4019
8.42978	40495		15.98	7.22714
8.43814	40680		16	8.30841
8.4465	40535		16.02	9.77785
8.45485	40778		16.04	11.8837
8.46321	40669		16.06	15.1114
8.47156	40483		16.08	20.3543
8.47992	40401		16.1	29.0096
8.48827	40868		16.12	42.6632
8.49663	40819		16.14	61.3684
8.50499	40688		16.16	79.1703
8.51334	40791		16.18	84.5696
8.5217	40673		16.2	73.2683
8.53005	40438		16.22	54.0649
8.53841	40831		16.24	37.6011
8.54676	40719		16.26	26.653
8.55512	40682		16.28	20.1057
8.56347	40848		16.3	16.3554
8.57183	40845		16.32	14.2159
8.58019	40765		16.34	12.9938
8.58854	40779		16.36	12.3331
8.5969	40670		16.38	12.392
8.60525	40939		16.4	12.4229
8.61361	40596		16.42	12.7065
8.62196	40852		16.44	13.2261
8.63032	40808		16.46	13.9861
8.63868	41196		16.48	15.0109
8.64703	40792		16.5	16.3485
8.65539	41425		16.52	18.0807
8.66374	41316		16.54	20.3394
8.6721	40906		16.56	23.3366
8.68045	41070		16.58	27.3765
8.68881	41251		16.6	32.8429
8.69716	40741		16.62	40.1676
8.70552	41046		16.64	49.787
8.71388	41249		16.66	63.4108
8.72223	41262		16.68	85.9148
8.73059	41079		16.7	124.141
8.73894	41284		16.72	184.374
8.7473	41670		16.74	263.648
8.75565	41577		16.76	325.02
8.76401	41486		16.78	309.079
8.77237	41952		16.8	235.981
8.78072	41592		16.82	165.638
8.78908	41424		16.84	117.975
8.79743	41609		16.86	90.5089
8.80579	41646		16.88	76.9232
8.81414	41956		16.9	72.3794
8.8225	42154		16.92	74.5078
8.83086	41998		16.94	82.9628
8.83921	41850		16.96	98.1946
8.84757	41975		16.98	119.927
8.85592	42196		17	144.19
8.86428	41904		17.02	171.291
8.87263	42216		17.04	217.172
8.88099	42190		17.06	302.46
8.88934	42523		17.08	442.234
8.8977	42429		17.1	626.105
8.90606	42512		17.12	761.398
8.91441	42359		17.14	719.42
8.92277	43193		17.16	567.141
8.93112	43268		17.18	439.978
8.93948	43269		17.2	369.377
8.94783	43518		17.22	318.824
8.95619	43406		17.24	255.817
8.96455	43531		17.26	194.552
8.9729	43380		17.28	148.436
8.98126	43583		17.3	119.311
8.98961	43444		17.32	105.242
8.99797	43652		17.34	100.182
9.00632	43543		17.36	94.148
9.01468	44516		17.38	81.2442
9.02303	44019		17.4	65.031
9.03139	44229		17.42	51.2039
9.03975	44414		17.44	41.4213
9.0481	44253		17.46	34.9621
9.05646	44216		17.48	30.7659
9.06481	44281		17.5	28.032
9.07317	44443		17.52	26.2814
9.08152	44781		17.54	25.2697
9.08988	44877		17.56	24.8923
9.09824	44751		17.58	25.1309
9.10659	45239		17.6	26.0703
9.11495	45368		17.62	27.7249
9.1233	45342		17.64	30.4336
9.13166	45363		17.66	34.5149
9.14001	45384		17.68	40.813
9.14837	45971		17.7	50.7991
9.15672	45758		17.72	67.4594
9.16508	46104		17.74	95.9618
9.17344	46041		17.76	143.331
9.18179	45908		17.78	214.793
9.19015	46569		17.8	299.217
9.1985	47073		17.82	342.148
9.20686	46740		17.84	296.341
9.21521	47040		17.86	211.306
9.22357	47439		17.88	140.122
9.23193	47600		17.9	92.9794
9.24028	47546		17.92	64.4635
9.24864	47581		17.94	47.5736
9.25699	47607		17.96	37.2124
9.26535	48486		17.98	30.4495
9.2737	47777		18	25.8007
9.28206	48495		18.02	22.5264
9.29041	48896		18.04	20.2427
9.29877	48794		18.06	18.7407
9.30713	49141		18.08	17.9588
9.31548	49053		18.1	17.9794
9.32384	49266		18.12	19.1023
9.33219	49580		18.14	21.8442
9.34055	49850		18.16	27.1668
9.3489	50112		18.18	34.4149
9.35726	50194		18.2	41.261
9.36562	50114		18.22	41.7349
9.37397	50801		18.24	35.5793
9.38233	51137		18.26	29.5636
9.39068	51236		18.28	26.4024
9.39904	51532		18.3	26.6729
9.40739	51537		18.32	30.8975
9.41575	52331		18.34	40.4262
9.42411	52042		18.36	57.2102
9.43246	52626		18.38	81.7424
9.44082	52501		18.4	107.002
9.44917	53063		18.42	112.685
9.45753	53659		18.44	92.0021
9.46588	53935		18.46	64.5666
9.47424	53995		18.48	43.4212
9.48259	54498		18.5	29.7889
9.49095	54565		18.52	21.5798
9.49931	54914		18.54	16.6459
9.50766	55666		18.56	13.5391
9.51602	55455		18.58	11.4333
9.52437	56401		18.6	9.27706
9.53273	56239		18.62	8.18889
9.54108	56905		18.64	7.38974
9.54944	57095		18.66	6.76556
9.5578	57689		18.68	6.13453
9.56615	57932		18.7	5.7799
9.57451	57901		18.72	5.50629
9.58286	58695		18.74	5.32761
9.59122	58962		18.76	5.22141
9.59957	60003		18.78	5.18424
9.60793	60052		18.8	5.21731
9.61628	60820		18.82	5.32706
9.62464	60977		18.84	5.50175
9.633	61603		18.86	5.796
9.64135	61764		18.88	6.26283
9.64971	62179		18.9	6.95682
9.65806	62930		18.92	8.02504
9.66642	63442		18.94	9.75942
9.67477	64270		18.96	12.6777
9.68313	64272		18.98	17.515
9.69149	65238		19	24.917
9.69984	66140		19.02	34.1215
9.7082	66379		19.04	40.0192
9.71655	67329		19.06	36.5557
9.72491	67797		19.08	27.7945
9.73326	68224		19.1	20.0907
9.74162	69080		19.12	14.9613
9.74997	69741		19.14	11.9723
9.75833	70540		19.16	10.3918
9.76669	70835		19.18	9.60237
9.77504	71750		19.2	9.29643
9.7834	72440		19.22	9.30511
9.79175	73247		19.24	9.56583
9.80011	73645		19.26	10.0593
9.80846	75221		19.28	10.5575
9.81682	75185		19.3	12.4373
9.82518	76805		19.32	13.8633
9.83353	77667		19.34	15.6415
9.84189	78234		19.36	17.623
9.85024	79479		19.38	19.8362
9.8586	79954		19.4	22.547
9.86695	81056		19.42	26.3444
9.87531	82281		19.44	31.7601
9.88367	82570		19.46	39.6034
9.89202	84492		19.48	51.2984
9.90038	84796		19.5	69.3162
9.90873	85909		19.52	98.0702
9.91709	86890		19.54	145.094
9.92544	88344		19.56	217.223
9.9338	89437		19.58	306.884
9.94215	90776		19.6	362.936
9.95051	91509		19.62	327.012
9.95887	93508		19.64	240.811
9.96722	94110		19.66	165.865
9.97558	94821		19.68	117.603
9.98393	96886		19.7	93.4738
9.99229	98144		19.72	85.1873
10.0006	99184		19.74	90.659
10.009	100852		19.76	108.293
10.0174	103132		19.78	133.608
10.0257	105453		19.8	157.378
10.0341	106467		19.82	167.984
10.0424	107902		19.84	153.012
10.0508	109304		19.86	119.166
10.0591	111264		19.88	86.2122
10.0675	113203		19.9	63.2489
10.0758	115482		19.92	49.8566
10.0842	117538		19.94	43.5676
10.0926	119753		19.96	42.6587
10.1009	122261		19.98	46.279
10.1093	124048		20	53.5337
10.1176	126349		20.02	61.5578
10.126	128733		20.04	67.2041
10.1343	131539		20.06	66.294
10.1427	135360		20.08	61.7484
10.151	137130		20.1	57.4858
10.1594	139276		20.12	51.301
10.1678	142558		20.14	42.1286
10.1761	145173		20.16	34.097
10.1845	148180		20.18	28.3967
10.1928	151421		20.2	24.9801
10.2012	154748		20.22	23.35
10.2095	156796		20.24	22.4915
10.2179	159658		20.26	22.2381
10.2263	162440		20.28	22.439
10.2346	165094		20.3	23.0173
10.243	168407		20.32	23.9581
10.2513	170638		20.34	25.2958
10.2597	172730		20.36	27.1165
10.268	174451		20.38	29.5711
10.2764	176820		20.4	32.9751
10.2847	179011		20.42	37.1142
10.2931	180811		20.44	41.8994
10.3015	180615		20.46	47.559
10.3098	182311		20.48	54.5796
10.3182	182197		20.5	65.296
10.3265	182723		20.52	80.9139
10.3349	182098		20.54	100.253
10.3432	181255		20.56	117.039
10.3516	180271		20.58	127.948
10.3599	178408		20.6	137.644
10.3683	176703		20.62	150.636
10.3766	175078		20.64	175.665
10.385	173252		20.66	224.606
10.3934	170789		20.68	313.52
10.4017	169568		20.7	461.891
10.4101	167181		20.72	678.168
10.4184	164923		20.74	905.903
10.4268	162379		20.76	970.55
10.4351	159993		20.78	809.536
10.4435	158671		20.8	597.215
10.4519	156741		20.82	440.622
10.4602	154486		20.84	335.163
10.4686	152631		20.86	257.499
10.4769	150589		20.88	204.229
10.4853	149985		20.9	173.103
10.4936	148155		20.92	159.428
10.502	147050		20.94	160.192
10.5103	144687		20.96	174.417
10.5187	143014		20.98	201.228
10.527	142538		21	234.962
10.5354	139413		21.02	268.072
10.5438	138889		21.04	315.241
10.5521	137791		21.06	408.704
10.5605	135971		21.08	580.687
10.5688	135012		21.1	850.604
10.5772	134258		21.12	1174.39
10.5855	132634		21.14	1342.91
10.5939	131762		21.16	1172.95
10.6022	130598		21.18	845.844
10.6106	129353		21.2	567.438
10.619	129323		21.22	382.331
10.6273	128382		21.24	271.104
10.6357	128270		21.26	206.687
10.644	126837		21.28	169.192
10.6524	126938		21.3	147.309
10.6607	126735		21.32	135.612
10.6691	126349		21.34	132.192
10.6775	125744		21.36	137.467
10.6858	125423		21.38	154.237
10.6942	125814		21.4	188.098
10.7025	125464		21.42	246.455
10.7109	125564		21.44	332.978
10.7192	125263		21.46	427.76
10.7276	126189		21.48	482.721
10.7359	126715		21.5	493.878
10.7443	127052		21.52	478.268
10.7526	127898		21.54	435.838
10.761	127717		21.56	409.397
10.7694	128974		21.58	435.638
10.7777	129710		21.6	502.81
10.7861	130769		21.62	553.033
10.7944	131864		21.64	556.255
10.8028	132574		21.66	527.538
10.8111	134144		21.68	448.769
10.8195	136063		21.7	341.849
10.8278	136063		21.72	254.483
10.8362	138369		21.74	200.66
10.8446	140155		21.76	176.454
10.8529	141067		21.78	177.325
10.8613	142130		21.8	202.378
10.8696	145092		21.82	252.223
10.878	146610		21.84	317.954
10.8863	149057		21.86	371.82
10.8947	150966		21.88	411.64
10.9031	152599		21.9	463.807
10.9114	155553		21.92	501.038
10.9198	156721		21.94	455.854
10.9281	160093		21.96	344.496
10.9365	162278		21.98	239.3
10.9448	164455		22	166.153
10.9532	167196		22.02	121.246
10.9615	168427		22.04	95.3057
10.9699	170396		22.06	80.6091
10.9782	171024		22.08	70.9096
10.9866	172258		22.1	61.6371
10.995	172557		22.12	52.772
11.0033	174083		22.14	45.8423
11.0117	171905		22.16	41.1404
11.02	170957		22.18	38.4422
11.0284	169780		22.2	37.4838
11.0367	168246		22.22	36.9378
11.0451	166035		22.24	36.9198
11.0534	163942		22.26	35.0021
11.0618	160438		22.28	32.2358
11.0702	157784		22.3	30.358
11.0785	154668		22.32	29.7181
11.0869	151968		22.34	30.2965
11.0952	149792		22.36	31.9845
11.1036	147735		22.38	34.3153
11.1119	145211		22.4	36.0478
11.1203	142389		22.42	36.6789
11.1287	140110		22.44	36.7166
11.137	138011		22.46	37.476
11.1454	135342		22.48	40.394
11.1537	133129		22.5	46.9934
11.1621	131663		22.52	59.2161
11.1704	129707		22.54	79.6963
11.1788	127960		22.56	109.931
11.1871	126582		22.58	143.438
11.1955	125439		22.6	155.313
11.2039	123382		22.62	134.746
11.2122	121670		22.64	103.774
11.2206	120406		22.66	80.277
11.2289	119760		22.68	66.6986
11.2373	119122		22.7	60.8818
11.2456	116681		22.72	60.56
11.254	115645		22.74	64.5357
11.2623	114099		22.76	72.7936
11.2707	112735		22.78	86.2338
11.2791	112333		22.8	106.107
11.2874	111139		22.82	132.341
11.2958	109767		22.84	162.995
11.3041	108640		22.86	202.853
11.3125	106814		22.88	262.509
11.3208	106274		22.9	341.505
11.3292	104570		22.92	429.006
11.3376	104044		22.94	546.323
11.3459	102302		22.96	730.783
11.3543	101639		22.98	962.738
11.3626	99826		23	1126
11.371	99706		23.02	1050.01
11.3793	98397		23.04	790.064
11.3877	96653		23.06	534.818
11.396	95536		23.08	352.841
11.4044	94441		23.1	238.496
11.4128	92849		23.12	169.993
11.4211	92042		23.14	128.025
11.4295	90382		23.16	101.221
11.4378	89418		23.18	82.9318
11.4462	88349		23.2	69.9255
11.4545	87270		23.22	60.502
11.4629	85531		23.24	53.7209
11.4712	84978		23.26	49.0578
11.4796	83710		23.28	46.3427
11.4879	82788		23.3	45.6771
11.4963	82336		23.32	47.3764
11.5047	81577		23.34	51.5415
11.513	80543		23.36	57.9233
11.5214	79681		23.38	65.3318
11.5297	78854		23.4	76.9605
11.5381	78131		23.42	96.4822
11.5464	77646		23.44	121.644
11.5548	76359		23.46	133.585
11.5632	76243		23.48	116.987
11.5715	75696		23.5	88.7401
11.5799	75254		23.52	65.8385
11.5882	74940		23.54	51.617
11.5966	74789		23.56	44.5185
11.6049	73328		23.58	42.9577
11.6133	74034		23.6	46.1509
11.6216	73453		23.62	54.6751
11.63	72962		23.64	69.3351
11.6384	72981		23.66	88.39
11.6467	71816		23.68	103.345
11.6551	72423		23.7	109.907
11.6634	72058		23.72	120.666
11.6718	71589		23.74	143.756
11.6801	71698		23.76	166.124
11.6885	72060		23.78	158.133
11.6968	71631		23.8	121.908
11.7052	71687		23.82	85.2056
11.7135	71689		23.84	59.083
11.7219	71551		23.86	42.7118
11.7303	71340		23.88	32.9481
11.7386	71139		23.9	27.0123
11.747	71262		23.92	23.2545
11.7553	71402		23.94	20.7809
11.7637	71614		23.96	19.1351
11.772	71491		23.98	18.1112
11.7804	71629		24	17.6249
11.7888	72119		24.02	17.7037
11.7971	72315		24.04	18.6327
11.8055	71818		24.06	20.3481
11.8138	72225		24.08	23.6741
11.8222	71787		24.1	28.3499
11.8305	72708		24.12	32.8763
11.8389	72407		24.14	33.5589
11.8472	73011		24.16	30.3164
11.8556	72618		24.18	26.8518
11.864	72582		24.2	24.9188
11.8723	72975		24.22	24.5905
11.8807	73628		24.24	25.5918
11.889	72988		24.26	27.738
11.8974	73565		24.28	31.0562
11.9057	73829		24.3	35.8329
11.9141	73309		24.32	42.6681
11.9224	73793		24.34	52.772
11.9308	74193		24.36	68.1708
11.9391	74751		24.38	91.8104
11.9475	74799		24.4	127.367
11.9559	74863		24.42	179.257
11.9642	74840		24.44	251.077
11.9726	75231		24.46	333.504
11.9809	76037		24.48	402.634
11.9893	75906		24.5	431.702
11.9976	76182		24.52	403.823
12.006	75573		24.54	354.791
12.0144	76409		24.56	299.753
12.0227	76224		24.58	228.927
12.0311	76629		24.6	163.005
12.0394	76850		24.62	116.386
12.0478	77064		24.64	87.8359
12.0561	77920		24.66	71.8592
12.0645	77794		24.68	63.857
12.0728	78294		24.7	59.9192
12.0812	78199		24.72	57.2356
12.0895	78303		24.74	56.1946
12.0979	78709		24.76	59.6945
12.1063	78904		24.78	70.3396
12.1146	79219		24.8	90.0601
12.123	79663		24.82	117.602
12.1313	80324		24.84	142.784
12.1397	80542		24.86	147.731
12.148	80478		24.88	132.099
12.1564	80829		24.9	118.651
12.1647	80681		24.92	120.806
12.1731	81584		24.94	139.71
12.1815	81753		24.96	162.912
12.1898	81982		24.98	170.866
12.1982	82215		25	168.255
12.2065	82684		25.02	164.192
12.2149	82916		25.04	146.701
12.2232	83280		25.06	114.813
12.2316	83690		25.08	83.2183
12.24	84077		25.1	60.2207
12.2483	84543		25.12	45.6366
12.2567	84325		25.14	36.8537
12.265	84349		25.16	31.8313
12.2734	84786		25.18	29.1517
12.2817	85025		25.2	28.1576
12.2901	84714		25.22	28.804
12.2984	85322		25.24	31.4794
12.3068	85447		25.26	36.8522
12.3151	85894		25.28	46.0068
12.3235	86022		25.3	58.1993
12.3319	85760		25.32	68.0078
12.3402	85934		25.34	68.3233
12.3486	86302		25.36	63.5015
12.3569	86395		25.38	62.4316
12.3653	85915		25.4	68.9518
12.3736	86227		25.42	84.1628
12.382	86096		25.44	110.445
12.3904	86477		25.46	148.944
12.3987	85750		25.48	186.578
12.4071	85557		25.5	199.142
12.4154	86276		25.52	186.214
12.4238	85929		25.54	156.658
12.4321	85149		25.56	121.983
12.4405	85096		25.58	93.7766
12.4488	84633		25.6	72.1125
12.4572	84555		25.62	55.5872
12.4656	83898		25.64	44.5053
12.4739	83250		25.66	37.9296
12.4823	83259		25.68	34.6168
12.4906	83494		25.7	33.8149
12.499	82863		25.72	35.4304
12.5073	82900		25.74	40.0925
12.5157	81916		25.76	49.0837
12.5241	80589		25.78	63.772
12.5324	81281		25.8	83.4166
12.5408	80015		25.82	99.4609
12.5491	80432		25.84	98.1615
12.5575	79440		25.86	83.9883
12.5658	78770		25.88	71.6103
12.5742	77913		25.9	66.7204
12.5825	77209		25.92	69.9653
12.5909	77116		25.94	82.0884
12.5992	76653		25.96	104.834
12.6076	76045		25.98	141.082
12.616	75963		26	193.73
12.6243	75090		26.02	269.259
12.6327	74812		26.04	359.205
12.641	74243		26.06	408.626
12.6494	73481		26.08	381.662
12.6577	72888		26.1	331.132
12.6661	72550		26.12	284.006
12.6745	72168		26.14	225.406
12.6828	72078		26.16	166.72
12.6912	71450		26.18	124.866
12.6995	71167		26.2	101.294
12.7079	70196		26.22	92.6971
12.7162	70221		26.24	96.8996
12.7246	69961		26.26	112.911
12.7329	69139		26.28	137.719
12.7413	69230		26.3	165.361
12.7497	68806		26.32	194.033
12.758	68995		26.34	228.468
12.7664	68251		26.36	259.496
12.7747	68749		26.38	248.582
12.7831	67927		26.4	196.123
12.7914	68017		26.42	143.292
12.7998	68075		26.44	106.752
12.8081	68104		26.46	84.5311
12.8165	67802		26.48	72.9877
12.8248	67636		26.5	69.7637
12.8332	67450		26.52	73.2708
12.8416	67475		26.54	82.07
12.8499	67256		26.56	90.959
12.8583	67446		26.58	94.6789
12.8666	66735		26.6	89.8348
12.875	66793		26.62	77.6594
12.8833	66862		26.64	63.7434
12.8917	66975		26.66	50.9398
12.9001	66659		26.68	39.7242
12.9084	66414		26.7	30.8379
12.9168	66683		26.72	24.7416
12.9251	66734		26.74	20.8687
12.9335	66570		26.76	18.5179
12.9418	66901		26.78	17.1995
12.9502	66750		26.8	16.6069
12.9585	66806		26.82	16.7407
12.9669	66443		26.84	17.6703
12.9753	66959		26.86	19.6497
12.9836	66319		26.88	23.4074
12.992	66234		26.9	30.2273
13.0003	66579		26.92	41.9884
13.0087	66342		26.94	60.3489
13.017	66618		26.96	83.4003
13.0254	66255		26.98	98.5182
13.0337	66378		27	89.5621
13.0421	66903		27.02	66.5619
13.0504	66396		27.04	45.9661
13.0588	66175		27.06	32.0439
13.0672	65924		27.08	23.6908
13.0755	66278		27.1	18.9634
13.0839	66004		27.12	16.4151
13.0922	65847		27.14	15.29
13.1006	65451		27.16	15.3334
13.1089	65862		27.18	16.7399
13.1173	65255		27.2	19.7303
13.1257	65729		27.22	24.358
13.134	65785		27.24	29.0473
13.1424	65176		27.26	31.0028
13.1507	64830		27.28	30.4881
13.1591	65029		27.3	29.9816
13.1674	64961		27.32	28.813
13.1758	64564		27.34	25.0874
13.1841	63906		27.36	20.8114
13.1925	63819		27.38	17.9693
13.2009	63517		27.4	16.8664
13.2092	63932		27.42	17.3566
13.2176	63290		27.44	19.4893
13.2259	63096		27.46	23.5642
13.2343	62894		27.48	30.0283
13.2426	62420		27.5	38.543
13.251	61744		27.52	48.0081
13.2593	61329		27.54	59.8715
13.2677	61530		27.56	71.0017
13.276	60025		27.58	72.5816
13.2844	60602		27.6	67.9817
13.2928	59874		27.62	68.312
13.3011	59682		27.64	78.513
13.3095	58503		27.66	96.1981
13.3178	58599		27.68	112.486
13.3262	58172		27.7	124.324
13.3345	57391		27.72	132.613
13.3429	57275		27.74	124.498
13.3513	57182		27.76	98.7992
13.3596	56161		27.78	72.823
13.368	56533		27.8	55.9503
13.3763	55489		27.82	48.7961
13.3847	54686		27.84	48.8955
13.393	54292		27.86	50.9523
13.4014	54062		27.88	49.0327
13.4097	54147		27.9	44.1332
13.4181	53213		27.92	39.9127
13.4265	53106		27.94	35.2975
13.4348	52723		27.96	29.9497
13.4432	51924		27.98	24.9259
13.4515	51822		28	20.7965
13.4599	51381		28.02	18.3488
13.4682	51110		28.04	17.8905
13.4766	50948		28.06	19.6899
13.4849	50441		28.08	23.8135
13.4933	50234		28.1	29.895
13.5016	50115		28.12	35.0346
13.51	49489		28.14	35.5907
13.5184	49352		28.16	31.9358
13.5267	48959		28.18	27.0374
13.5351	48325		28.2	24.0289
13.5434	48638		28.22	24.4446
13.5518	47959		28.24	28.4102
13.5601	47642		28.26	34.4292
13.5685	47657		28.28	37.413
13.5769	47563		28.3	33.2161
13.5852	47008		28.32	26.0857
13.5936	46986		28.34	20.4858
13.6019	46399		28.36	17.2438
13.6103	45804		28.38	15.8959
13.6186	45591		28.4	16.0682
13.627	45961		28.42	17.8366
13.6353	45564		28.44	21.5175
13.6437	45187		28.46	27.1757
13.6521	45154		28.48	33.7383
13.6604	45325		28.5	37.3886
13.6688	44672		28.52	37.1707
13.6771	44822		28.54	37.7707
13.6855	44062		28.56	42.9567
13.6938	43890		28.58	53.7751
13.7022	43683		28.6	69.4245
13.7105	43828		28.62	90.1559
13.7189	43278		28.64	114.266
13.7273	43179		28.66	127.805
13.7356	43133		28.68	118.875
13.744	42636		28.7	95.3745
13.7523	42620		28.72	72.8651
13.7607	42226		28.74	56.8319
13.769	42320		28.76	46.3671
13.7774	41980		28.78	41.5792
13.7858	41558		28.8	42.0302
13.7941	41327		28.82	45.2094
13.8025	41503		28.84	46.4023
13.8108	41113		28.86	43.3573
13.8192	40921		28.88	39.7929
13.8275	40611		28.9	40.0199
13.8359	40876		28.92	46.5199
13.8442	40595		28.94	61.6191
13.8526	40421		28.96	87.5634
13.861	39863		28.98	121.781
13.8693	39827		29	146.672
13.8777	40164		29.02	137.114
13.886	39686		29.04	103.416
13.8944	39544		29.06	71.5967
13.9027	39236		29.08	49.8179
13.9111	38983		29.1	37.3605
13.9194	39013		29.12	31.1469
13.9278	38915		29.14	28.5677
13.9361	38722		29.16	27.1338
13.9445	38498		29.18	26.0088
13.9529	38147		29.2	26.1711
13.9612	38090		29.22	27.3313
13.9696	38411		29.24	27.8076
13.9779	37921		29.26	27.7537
13.9863	38013		29.28	29.4522
13.9946	37303		29.3	32.8969
14.003	36999		29.32	34.2509
14.0114	37100		29.34	30.5804
14.0197	36828		29.36	25.2494
14.0281	36888		29.38	21.2509
14.0364	36568		29.4	19.6448
14.0448	36541		29.42	20.6639
14.0531	36400		29.44	24.5349
14.0615	36101		29.46	31.7508
14.0698	35818		29.48	41.6579
14.0782	35798		29.5	49.4715
14.0866	35824		29.52	48.0911
14.0949	35762		29.54	40.8209
14.1033	35669		29.56	35.6542
14.1116	35483		29.58	35.8274
14.12	34935		29.6	41.7377
14.1283	34999		29.62	51.4373
14.1367	35008		29.64	57.8132
14.145	34662		29.66	53.35
14.1534	34660		29.68	41.9666
14.1617	34616		29.7	31.5294
14.1701	34161		29.72	24.6405
14.1785	34245		29.74	20.8584
14.1868	34081		29.76	19.3149
14.1952	33909		29.78	19.3378
14.2035	34011		29.8	20.5757
14.2119	33534		29.82	23.1718
14.2202	33542		29.84	27.7295
14.2286	33251		29.86	35.6035
14.237	33093		29.88	49.2061
14.2453	33399		29.9	71.8245
14.2537	32610		29.92	105.852
14.262	32492		29.94	145.821
14.2704	32482		29.96	166.026
14.2787	32788		29.98	145.045
14.2871	32100		30	106.285
14.2954	32371		30.02	74.5426
14.3038	31681		30.04	54.6798
14.3122	31919		30.06	44.2797
14.3205	31560		30.08	39.5621
14.3289	31258		30.1	36.6645
14.3372	31552		30.12	33.4759
14.3456	31811		30.14	30.4397
14.3539	31220		30.16	28.5888
14.3623	31172		30.18	28.5837
14.3706	31073		30.2	30.9134
14.379	31025		30.22	35.8997
14.3873	31007		30.24	43.2474
14.3957	30809		30.26	50.3441
14.4041	30628		30.28	53.4444
14.4124	30643		30.3	54.8887
14.4208	30424		30.32	59.9389
14.4291	30525		30.34	71.161
14.4375	30223		30.36	89.8658
14.4458	30104		30.38	119.416
14.4542	30482		30.4	162.408
14.4626	30050		30.42	208.968
14.4709	30115		30.44	237.56
14.4793	30142		30.46	256.738
14.4876	29771		30.48	292.619
14.496	29814		30.5	336.716
14.5043	29749		30.52	356.653
14.5127	29841		30.54	331.004
14.521	29745		30.56	261.682
14.5294	29815		30.58	185.594
14.5378	29325		30.6	128.598
14.5461	29597		30.62	92.551
14.5545	29453		30.64	71.9058
14.5628	29136		30.66	61.4755
14.5712	29262		30.68	57.8999
14.5795	29244		30.7	59.6016
14.5879	29573		30.72	64.9818
14.5962	29126		30.74	71.9922
14.6046	29225		30.76	82.5653
14.6129	29219		30.78	102.671
14.6213	28934		30.8	135.531
14.6297	29281		30.82	172.393
14.638	28851		30.84	188.538
14.6464	28831		30.86	175
14.6547	28847		30.88	145.335
14.6631	28887		30.9	114.011
14.6714	28852		30.92	86.5094
14.6798	28770		30.94	65.173
14.6882	28701		30.96	51.8102
14.6965	29184		30.98	45.7757
14.7049	28885		31	45.4282
14.7132	28722		31.02	47.3937
14.7216	28663		31.04	45.5778
14.7299	28438		31.06	38.5602
14.7383	28842		31.08	31.26
14.7466	28519		31.1	26.355
14.755	28588		31.12	24.1536
14.7634	28464		31.14	24.5697
14.7717	28445		31.16	27.5397
14.7801	28314		31.18	33.3213
14.7884	28580		31.2	41.9915
14.7968	28660		31.22	52.9038
14.8051	28726		31.24	60.2592
14.8135	28416		31.26	56.2119
14.8218	28404		31.28	44.5223
14.8302	28460		31.3	33.8245
14.8386	28292		31.32	27.1251
14.8469	28280		31.34	23.9311
14.8553	28363		31.36	23.7427
14.8636	28529		31.38	26.2474
14.872	28303		31.4	31.8248
14.8803	28228		31.42	40.767
14.8887	28321		31.44	53.199
14.8971	28360		31.46	68.1437
14.9054	28373		31.48	84.1387
14.9138	28391		31.5	93.673
14.9221	28455		31.52	84.4909
14.9305	28269		31.54	63.6066
14.9388	28253		31.56	44.9236
14.9472	28518		31.58	32.4719
14.9555	28631		31.6	25.3951
14.9639	28792		31.62	22.1655
14.9723	28296		31.64	21.6956
14.9806	28455		31.66	23.2235
14.989	28644		31.68	25.4687
14.9973	28455		31.7	26.3399
15.0057	28357		31.72	24.4141
15.014	28602		31.74	21.0229
15.0224	28631		31.76	18.4076
15.0307	28637		31.78	17.4606
15.0391	28733		31.8	18.2245
15.0474	28596		31.82	20.6606
15.0558	28469		31.84	24.311
15.0642	28742		31.86	27.1166
15.0725	29002		31.88	27.6616
15.0809	28526		31.9	27.215
15.0892	28760		31.92	27.0765
15.0976	28874		31.94	28.3019
15.1059	28806		31.96	32.4091
15.1143	29109		31.98	40.9627
15.1227	28565		32	55.8671
15.131	28866		32.02	78.2608
15.1394	28782		32.04	105.327
15.1477	28830		32.06	124.398
15.1561	28809		32.08	127.132
15.1644	29248		32.1	123.662
15.1728	28892		32.12	113.674
15.1811	29186		32.14	94.8301
15.1895	29237		32.16	78.1766
15.1979	29399		32.18	68.3848
15.2062	29361		32.2	62.0966
15.2146	29064		32.22	56.985
15.2229	29064		32.24	51.2447
15.2313	29114		32.26	43.5098
15.2396	29278		32.28	36.8168
15.248	28901		32.3	33.2186
15.2563	29170		32.32	32.494
15.2647	29074		32.34	34.0144
15.273	28999		32.36	36.3335
15.2814	29195		32.38	39.3012
15.2898	29281		32.4	44.1736
15.2981	29338		32.42	52.5372
15.3065	29122		32.44	64.3668
15.3148	29035		32.46	74.7502
15.3232	29456		32.48	78.2175
15.3315	29481		32.5	80.5047
15.3399	29079		32.52	88.7806
15.3483	29154		32.54	106.273
15.3566	29409		32.56	135.414
15.365	28948		32.58	172.234
15.3733	29379		32.6	200.045
15.3817	29053		32.62	216.514
15.39	29604		32.64	240.303
15.3984	29271		32.66	271.156
15.4067	29153		32.68	304.269
15.4151	29333		32.7	341.552
15.4235	29382		32.72	353.742
15.4318	29358		32.74	330.349
15.4402	29229		32.76	298.753
15.4485	29560		32.78	260.348
15.4569	29247		32.8	218.502
15.4652	29750		32.82	179.898
15.4736	29208		32.84	148.082
15.4819	29552		32.86	130.005
15.4903	29570		32.88	123.61
15.4986	29655		32.9	116.016
15.507	29653		32.92	96.8418
15.5154	29799		32.94	74.0253
15.5237	29782		32.96	56.2799
15.5321	29563		32.98	44.5655
15.5404	29360		33	37.6191
15.5488	29708		33.02	33.7618
15.5571	29818		33.04	31.9767
15.5655	30018		33.06	31.8438
15.5739	29725		33.08	33.5317
15.5822	29746		33.1	37.7042
15.5906	29797		33.12	45.5568
15.5989	29354		33.14	58.3502
15.6073	29703		33.16	76.0766
15.6156	29668		33.18	96.2253
15.624	29818		33.2	111.888
15.6323	30073		33.22	117.498
15.6407	29835		33.24	118.673
15.6491	29683		33.26	124.068
15.6574	29859		33.28	136.376
15.6658	29660		33.3	141.179
15.6741	30058		33.32	126.041
15.6825	30024		33.34	100.382
15.6908	30015		33.36	75.8895
15.6992	30072		33.38	57.1621
15.7075	30127		33.4	44.6949
15.7159	29833		33.42	37.6917
15.7242	30099		33.44	34.9604
15.7326	29980		33.46	35.7503
15.741	30255		33.48	39.4529
15.7493	30254		33.5	44.4639
15.7577	30092		33.52	47.2295
15.766	30260		33.54	48.0689
15.7744	30293		33.56	51.974
15.7827	30350		33.58	63.1021
15.7911	30486		33.6	83.4772
15.7995	30494		33.62	109.964
15.8078	30882		33.64	126.016
15.8162	30616		33.66	114.845
15.8245	31100		33.68	90.1031
15.8329	30839		33.7	69.9507
15.8412	30821		33.72	58.7199
15.8496	30713		33.74	54.7004
15.8579	30687		33.76	56.3101
15.8663	30800		33.78	64.4699
15.8747	30968		33.8	81.1631
15.883	31355		33.82	108.145
15.8914	32000		33.84	143.103
15.8997	31712		33.86	174.388
15.9081	31184		33.88	194.011
15.9164	31413		33.9	203.974
15.9248	31947		33.92	200.179
15.9331	31873		33.94	191.387
15.9415	31913		33.96	185.621
15.9499	31338		33.98	181.803
15.9582	32145		34	168.404
15.9666	32042		34.02	138.029
15.9749	32150		34.04	107.535
15.9833	32207		34.06	89.0238
15.9916	32460		34.08	84.3292
16	32825		34.1	92.9876
16.0084	32725		34.12	112.462
16.0167	32769		34.14	133.05
16.0251	33076		34.16	139.494
16.0334	33016		34.18	133.41
16.0418	33193		34.2	125.439
16.0501	33438		34.22	121.08
16.0585	33389		34.24	119.344
16.0668	33457		34.26	123.785
16.0752	33961		34.28	132.857
16.0835	33968		34.3	131.794
16.0919	34566		34.32	119.664
16.1003	34330		34.34	113.533
16.1086	34335		34.36	120.515
16.117	34832		34.38	131.809
16.1253	34735		34.4	129.043
16.1337	35544		34.42	113.377
16.142	35449		34.44	97.8208
16.1504	35419		34.46	81.9466
16.1588	36081		34.48	63.9965
16.1671	35838		34.5	48.9386
16.1755	36204		34.52	38.5645
16.1838	36420		34.54	31.9973
16.1922	36756		34.56	28.3378
16.2005	37059		34.58	27.1959
16.2089	36973		34.6	28.4107
16.2172	37787		34.62	31.9143
16.2256	37889		34.64	36.8539
16.234	38123		34.66	40.2578
16.2423	38561		34.68	40.569
16.2507	39003		34.7	39.7904
16.259	39232		34.72	40.5024
16.2674	39811		34.74	42.675
16.2757	40183		34.76	44.6809
16.2841	40521		34.78	45.6568
16.2924	40976		34.8	44.8635
16.3008	41224		34.82	45.3614
16.3091	41806		34.84	50.5027
16.3175	42482		34.86	62.068
16.3259	42797		34.88	81.4735
16.3342	43225		34.9	107.734
16.3426	43608		34.92	131.434
16.3509	44202		34.94	141.559
16.3593	45348		34.96	141.692
16.3676	45717		34.98	137.925
16.376	46609		35	125.925
16.3844	47150		35.02	113.125
16.3927	47567		35.04	112.552
16.4011	48738		35.06	127.261
16.4094	49693		35.08	150.121
16.4178	50230		35.1	163.173
16.4261	50944		35.12	157.777
16.4345	51800		35.14	145.761
16.4428	52614		35.16	137.476
16.4512	53727		35.18	134.705
16.4596	54115		35.2	140.594
16.4679	55206		35.22	146.984
16.4763	55917		35.24	138.353
16.4846	56447		35.26	122.335
16.493	56955		35.28	112.694
16.5013	57464		35.3	106.115
16.5097	57454		35.32	94.7187
16.518	58241		35.34	82.3503
16.5264	58749		35.36	70.6618
16.5347	58427		35.38	59.3314
16.5431	58773		35.4	50.3354
16.5515	58839		35.42	44.2134
16.5598	58685		35.44	42.3865
16.5682	58573		35.46	45.9155
16.5765	57948		35.48	54.6199
16.5849	57849		35.5	64.3069
16.5932	56835		35.52	65.6315
16.6016	56950		35.54	58.0654
16.61	56303		35.56	51.5778
16.6183	55432		35.58	51.8861
16.6267	55629		35.6	59.4901
16.635	55143		35.62	69.5285
16.6434	54615		35.64	70.463
16.6517	53933		35.66	58.407
16.6601	53369		35.68	43.6663
16.6684	53026		35.7	32.7141
16.6768	53221		35.72	26.1785
16.6852	52467		35.74	23.0408
16.6935	51946		35.76	22.473
16.7019	51456		35.78	24.0551
16.7102	51537		35.8	27.9023
16.7186	51487		35.82	33.4575
16.7269	51205		35.84	38.9745
16.7353	50954		35.86	41.4123
16.7436	50629		35.88	41.5211
16.752	50570		35.9	43.96
16.7603	50848		35.92	52.0455
16.7687	50833		35.94	65.6964
16.7771	49832		35.96	81.4299
16.7854	49933		35.98	89.8322
16.7938	49769		36	84.9216
16.8021	49792		36.02	78.3755
16.8105	49313		36.04	81.0794
16.8188	49388		36.06	94.2413
16.8272	49390		36.08	108.724
16.8356	49179		36.1	110.912
16.8439	49146		36.12	104.69
16.8523	49410		36.14	99.7777
16.8606	49289		36.16	93.6343
16.869	49425		36.18	81.554
16.8773	49218		36.2	67.9712
16.8857	49045		36.22	58.6682
16.894	48815		36.24	51.6643
16.9024	48866		36.26	44.6988
16.9108	48250		36.28	40.5985
16.9191	48504		36.3	41.4872
16.9275	48337		36.32	46.8016
16.9358	48604		36.34	51.8239
16.9442	48231		36.36	49.2303
16.9525	47752		36.38	40.7695
16.9609	47887		36.4	32.9915
16.9692	48063		36.42	27.6747
16.9776	48652		36.44	24.9354
16.9859	47726		36.46	24.781
16.9943	47197		36.48	26.9435
17.0027	47495		36.5	29.9838
17.011	47246		36.52	32.5802
17.0194	47292		36.54	36.7536
17.0277	46823		36.56	45.4317
17.0361	47186		36.58	59.0335
17.0444	47074		36.6	72.0948
17.0528	46373		36.62	74.2594
17.0612	46111		36.64	64.6673
17.0695	46331		36.66	49.9655
17.0779	46322		36.68	36.982
17.0862	45797		36.7	28.2775
17.0946	45313		36.72	23.4327
17.1029	45979		36.74	21.3857
17.1113	45265		36.76	21.0953
17.1196	45098		36.78	22.4566
17.128	45204		36.8	25.6629
17.1364	44719		36.82	31.2332
17.1447	44385		36.84	39.8182
17.1531	44386		36.86	51.0192
17.1614	44169		36.88	62.7214
17.1698	43767		36.9	75.3522
17.1781	43336		36.92	92.0971
17.1865	43414		36.94	114.18
17.1948	43375		36.96	133.409
17.2032	43457		36.98	142.041
17.2116	43140		37	140.815
17.2199	42543		37.02	128.282
17.2283	42397		37.04	110.074
17.2366	41910		37.06	91.5937
17.245	41822		37.08	72.4548
17.2533	41851		37.1	55.565
17.2617	41705		37.12	44.145
17.2701	41037		37.14	38.0037
17.2784	41349		37.16	35.6599
17.2868	41004		37.18	35.8484
17.2951	40568		37.2	37.9204
17.3035	40566		37.22	41.6914
17.3118	40452		37.24	48.55
17.3202	40218		37.26	61.0302
17.3285	40009		37.28	81.2668
17.3369	39682		37.3	109.643
17.3453	39605		37.32	137.371
17.3536	39577		37.34	141.977
17.362	39202		37.36	119.067
17.3703	39057		37.38	92.3999
17.3787	38883		37.4	75.9939
17.387	39029		37.42	70.3326
17.3954	38698		37.44	71.4854
17.4037	39130		37.46	75.4489
17.4121	38416		37.48	74.9866
17.4204	38434		37.5	67.3576
17.4288	38831		37.52	61.0296
17.4372	38294		37.54	62.6886
17.4455	38059		37.56	74.5096
17.4539	38055		37.58	95.6887
17.4622	37805		37.6	116.509
17.4706	37559		37.62	118.321
17.4789	37660		37.64	100.849
17.4873	37490		37.66	80.5963
17.4957	37467		37.68	66.0146
17.504	37675		37.7	56.5496
17.5124	37682		37.72	49.2384
17.5207	37296		37.74	41.221
17.5291	37187		37.76	33.6309
17.5374	37525		37.78	28.3261
17.5458	37111		37.8	25.3867
17.5541	37036		37.82	24.3166
17.5625	37181		37.84	24.9733
17.5709	37373		37.86	27.126
17.5792	36907		37.88	31.3633
17.5876	37035		37.9	38.8209
17.5959	37408		37.92	50.8984
17.6043	37153		37.94	68.9621
17.6126	37139		37.96	91.5213
17.621	37057		37.98	114.843
17.6293	37053		38	134.637
17.6377	36929		38.02	137.405
17.646	37257		38.04	121.618
17.6544	36987		38.06	105.139
17.6628	37202		38.08	100.389
17.6711	37094		38.1	110.82
17.6795	36991		38.12	133.659
17.6878	37230		38.14	162.282
17.6962	37025		38.16	189.335
17.7045	36939		38.18	207.425
17.7129	37325		38.2	212.549
17.7213	37059		38.22	198.292
17.7296	37477		38.24	170.679
17.738	37582		38.26	141.352
17.7463	37377		38.28	118.894
17.7547	37185		38.3	108.103
17.763	37295		38.32	101.821
17.7714	37385		38.34	92.6378
17.7797	37389		38.36	85.679
17.7881	37320		38.38	84.1911
17.7965	36636		38.4	81.8776
17.8048	37538		38.42	75.3784
17.8132	37500		38.44	68.5174
17.8215	36782		38.46	62.6736
17.8299	37136		38.48	59.8333
17.8382	37183		38.5	58.5765
17.8466	37312		38.52	54.5501
17.8549	37262		38.54	49.7902
17.8633	37284		38.56	47.2215
17.8716	37087		38.58	44.4264
17.88	36607		38.6	40.0447
17.8884	37141		38.62	37.2689
17.8967	36810		38.64	37.9325
17.9051	36994		38.66	42.4614
17.9134	36828		38.68	51.0579
17.9218	36217		38.7	60.1496
17.9301	36768		38.72	60.8328
17.9385	36560		38.74	51.6066
17.9469	35804		38.76	40.6523
17.9552	36295		38.78	32.5253
17.9636	36216		38.8	27.8705
17.9719	36344		38.82	26.4381
17.9803	36300		38.84	27.5946
17.9886	36295		38.86	31.4953
17.997	36029		38.88	38.4751
18.0053	35863		38.9	49.5506
18.0137	35817		38.92	65.962
18.0221	35719		38.94	86.6532
18.0304	35739		38.96	105.896
18.0388	35502		38.98	115.905
18.0471	35565		39	114.378
18.0555	35470		39.02	111.975
18.0638	34946		39.04	109.693
18.0722	35432		39.06	98.6207
18.0805	35298		39.08	82.7064
18.0889	35009		39.1	67.9031
18.0972	34893		39.12	56.96
18.1056	35437		39.14	52.1303
18.114	35237		39.16	53.4391
18.1223	34866		39.18	58.8134
18.1307	35011		39.2	64.9632
18.139	34832		39.22	70.388
18.1474	34856		39.24	79.7868
18.1557	34910		39.26	100.485
18.1641	34845		39.28	135.841
18.1725	35051		39.3	178.073
18.1808	34849		39.32	202.789
18.1892	34543		39.34	196.09
18.1975	34744		39.36	164.697
18.2059	34608		39.38	126.75
18.2142	34674		39.4	98.0277
18.2226	34589		39.42	81.6109
18.2309	34678		39.44	73.4114
18.2393	34527		39.46	67.3681
18.2477	34532		39.48	58.6775
18.256	34416		39.5	48.7284
18.2644	34703		39.52	42.1388
18.2727	34604		39.54	40.5379
18.2811	34297		39.56	44.0045
18.2894	34269		39.58	51.1478
18.2978	34636		39.6	56.7883
18.3061	34560		39.62	54.4731
18.3145	34482		39.64	46.6455
18.3229	34344		39.66	39.3392
18.3312	34285		39.68	34.3909
18.3396	34514		39.7	32.5383
18.3479	34553		39.72	34.0747
18.3563	34469		39.74	39.0776
18.3646	34073		39.76	47.1105
18.373	34017		39.78	58.1989
18.3814	33961		39.8	70.7829
18.3897	34147		39.82	78.0078
18.3981	33823		39.84	78.3202
18.4064	33835		39.86	79.9331
18.4148	34143		39.88	85.3447
18.4231	34177		39.9	89.5305
18.4315	34004		39.92	89.2618
18.4398	34022		39.94	87.2536
18.4482	34064		39.96	90.8155
18.4566	34018		39.98	104.37
18.4649	34277		40	126.607
18.4733	34101		40.02	143.798
18.4816	34012		40.04	138.148
18.49	34226		40.06	112.952
18.4983	33786		40.08	87.8054
18.5067	33739		40.1	72.7643
18.515	33959		40.12	68.8685
18.5234	34024		40.14	74.5536
18.5317	33474		40.16	86.3509
18.5401	34105		40.18	97.2868
18.5485	34039		40.2	101.31
18.5568	33718		40.22	103.565
18.5652	33670		40.24	113.805
18.5735	33913		40.26	136.885
18.5819	33634		40.28	171.752
18.5902	33619		40.3	200.564
18.5986	33644		40.32	199.488
18.607	34065		40.34	182.964
18.6153	33886		40.36	182.244
18.6237	34157		40.38	212.01
18.632	33814		40.4	270.303
18.6404	33861		40.42	327.975
18.6487	34064		40.44	333.866
18.6571	33740		40.46	278.719
18.6654	33639		40.48	206
18.6738	33598		40.5	147.191
18.6822	34282		40.52	107.988
18.6905	33896		40.54	81.9701
18.6989	33847		40.56	63.6664
18.7072	33861		40.58	51.3927
18.7156	34079		40.6	43.9158
18.7239	34009		40.62	39.9761
18.7323	34082		40.64	39.1199
18.7406	34289		40.66	41.598
18.749	34010		40.68	48.4539
18.7573	34118		40.7	61.2678
18.7657	33986		40.72	80.5085
18.7741	33892		40.74	102.469
18.7824	34057		40.76	121.324
18.7908	34083		40.78	128.77
18.7991	34166		40.8	116.379
18.8075	34304		40.82	95.938
18.8158	33990		40.84	79.7312
18.8242	34889		40.86	70.1894
18.8326	34177		40.88	63.219
18.8409	34006		40.9	53.0863
18.8493	34252		40.92	41.4033
18.8576	34433		40.94	31.7527
18.866	34859		40.96	25.2863
18.8743	34470		40.98	21.2239
18.8827	34716		41	18.8085
18.891	34914		41.02	17.4517
18.8994	34671		41.04	16.8173
18.9078	34932		41.06	16.7674
18.9161	34849		41.08	17.2843
18.9245	34657		41.1	18.2906
18.9328	34859		41.12	20.136
18.9412	34988		41.14	23.0391
18.9495	34810		41.16	27.8337
18.9579	35188		41.18	35.9112
18.9662	35140		41.2	49.3393
18.9746	35251		41.22	70.2576
18.9829	35306		41.24	97.9374
18.9913	35494		41.26	121.084
18.9997	35295		41.28	123.009
19.008	35455		41.3	111.595
19.0164	36008		41.32	100.747
19.0247	35749		41.34	91.6611
19.0331	35590		41.36	86.511
19.0414	36084		41.38	84.3318
19.0498	35782		41.4	78.3245
19.0582	35870		41.42	68.798
19.0665	35814		41.44	63.5481
19.0749	35944		41.46	66.2571
19.0832	35956		41.48	76.9337
19.0916	35895		41.5	93.9376
19.0999	36255		41.52	108.741
19.1083	36199		41.54	111.824
19.1166	35956		41.56	110.375
19.125	36412		41.58	108.708
19.1334	36156		41.6	100.203
19.1417	36397		41.62	85.6754
19.1501	36601		41.64	73.6188
19.1584	36706		41.66	68.8145
19.1668	36526		41.68	69.622
19.1751	36500		41.7	67.861
19.1835	36166		41.72	59.2467
19.1918	36470		41.74	49.6046
19.2002	36827		41.76	43.6619
19.2085	36792		41.78	42.6027
19.2169	36500		41.8	46.7198
19.2253	36634		41.82	54.9661
19.2336	36334		41.84	64.9935
19.242	36465		41.86	76.6629
19.2503	36818		41.88	93.3544
19.2587	36734		41.9	111.344
19.267	36875		41.92	116.671
19.2754	36782		41.94	107.334
19.2838	36574		41.96	97.0953
19.2921	36938		41.98	90.8671
19.3005	36768		42	87.0259
19.3088	37038		42.02	88.3401
19.3172	37029		42.04	96.1217
19.3255	37409		42.06	103.874
19.3339	37250		42.08	101.124
19.3422	37356		42.1	89.7717
19.3506	37496		42.12	79.9567
19.359	37378		42.14	74.358
19.3673	37765		42.16	73.1556
19.3757	37640		42.18	77.6069
19.384	37760		42.2	88.0894
19.3924	37568		42.22	98.0595
19.4007	37475		42.24	98.082
19.4091	37998		42.26	94.2731
19.4174	37722		42.28	98.946
19.4258	37819		42.3	118.008
19.4342	38019		42.32	150.015
19.4425	38220		42.34	184.803
19.4509	38144		42.36	210.056
19.4592	38480		42.38	212.992
19.4676	38324		42.4	191.098
19.4759	38689		42.42	154.444
19.4843	38593		42.44	121.913
19.4926	38602		42.46	105.297
19.501	38686		42.48	106.918
19.5094	39255		42.5	126.426
19.5177	38829		42.52	159.513
19.5261	39203		42.54	189.59
19.5344	39318		42.56	191.404
19.5428	39571		42.58	160.655
19.5511	39320		42.6	121.633
19.5595	39706		42.62	92.1851
19.5678	39578		42.64	74.8293
19.5762	39854		42.66	67.6658
19.5846	40112		42.68	69.4303
19.5929	39736		42.7	80.5336
19.6013	40090		42.72	102.818
19.6096	40544		42.74	136.879
19.618	40857		42.76	174.55
19.6263	40611		42.78	198.577
19.6347	40513		42.8	211.195
19.643	40720		42.82	220.064
19.6514	41094		42.84	217.77
19.6598	41140		42.86	196.789
19.6681	41090		42.88	168.395
19.6765	41821		42.9	146.567
19.6848	41534		42.92	134.781
19.6932	41747		42.94	132.21
[truncated: 7,217 more rows]

## Sheet: Fig5a
	Pd3	Pd3-MOF
Energy (keV)	Absorption (arb. units)	Absorption (arb. units)
24.2355	0.000864582	0.00115
24.2367	0.00078305	0.00125
24.2378	0.000662739	0.00113
24.239	0.000666101	0.000701545
24.2402	0.000535983	0.000922432
24.2413	0.000547696	0.000815752
24.2425	0.00035333	0.000426705
24.2436	0.00025765	0.00062788
24.2448	0.000740767	0.000348613
24.246	0.00038029	1.20961e-05
24.2471	-7.05473e-05	0.000378882
24.2483	0.000104759	0.000114794
24.2495	0.000454368	-7.08652e-06
24.2506	-0.000165179	0.000256314
24.2518	0.000203828	-0.000468224
24.253	5.82834e-05	9.46825e-05
24.2541	-0.000476597	6.10757e-05
24.2553	0.000134292	-0.000327339
24.2565	-0.000148263	-0.000322956
24.2576	-0.000182033	-0.000327365
24.2588	-0.000181873	-0.000559076
24.26	-0.00057586	-0.00104
24.2611	-0.0011	-0.000476557
24.2623	-7.92529e-05	-0.000512893
24.2635	-0.000634085	-0.000650352
24.2646	-0.0012	-0.000928703
24.2658	8.66258e-06	-0.000154544
24.267	-0.000683866	-0.00185
24.2681	-0.000471068	-0.000938099
24.2693	-6.0751e-05	-0.000544127
24.2705	-0.000364897	-0.000961778
24.2716	-0.000923919	-0.000872199
24.2728	-9.95678e-05	-0.000200366
24.274	-0.000785747	-0.000666406
24.2751	-0.000273341	-0.000111028
24.2763	-0.000425303	-0.000648771
24.2775	-0.000912065	-0.000846117
24.2786	-0.000472342	-0.000419209
24.2798	-0.000674081	-0.000566582
24.281	-0.000462607	-0.000350319
24.2821	-0.000747376	0.000145339
24.2833	-9.95035e-05	-0.000947888
24.2845	-0.000845445	-0.000588843
24.2857	-0.00035427	0.000289491
24.2868	0.000455679	-0.000921031
24.288	-0.000859147	0.000390445
24.2891	0.000278056	0.000330218
24.2903	0.000627942	-0.000110913
24.2915	-0.000467594	0.000239275
24.2927	0.000359641	-2.85154e-05
24.2938	0.000384171	0.000788832
24.295	-0.000411667	-5.05468e-05
24.2962	0.00033209	0.000344572
24.2973	0.000843014	0.00127
24.2985	-0.000136904	0.000535852
24.2997	0.00128	0.000899372
24.3009	0.000821305	0.00195
24.302	0.000966481	0.00078559
24.3032	0.00224	0.00113
24.3044	0.0017	0.0025
24.3055	0.0023	0.00283
24.3067	0.00279	0.00245
24.3079	0.00283	0.00282
24.309	0.00342	0.00308
24.3102	0.00344	0.0036
24.3114	0.00357	0.00395
24.3126	0.00405	0.00354
24.3137	0.00404	0.00438
24.3149	0.00515	0.00472
24.3161	0.00531	0.00582
24.3172	0.00593	0.00565
24.3184	0.00659	0.0057
24.3196	0.00702	0.00746
24.3208	0.00765	0.00701
24.3219	0.0084	0.00813
24.3231	0.0091	0.00934
24.3243	0.00912	0.00927
24.3255	0.01038	0.01018
24.3266	0.01141	0.01158
24.3278	0.01183	0.01156
24.329	0.01413	0.01293
24.3301	0.01441	0.0148
24.3313	0.01492	0.01457
24.3325	0.01705	0.01599
24.3337	0.01793	0.01758
24.3348	0.01856	0.01938
24.336	0.02142	0.01974
24.3372	0.02262	0.02219
24.3384	0.02529	0.02411
24.3395	0.02729	0.02559
24.3407	0.02956	0.02813
24.3419	0.03272	0.031
24.3431	0.03503	0.03257
24.3442	0.03858	0.03681
24.3454	0.04242	0.03894
24.3466	0.04651	0.04327
24.3478	0.05083	0.04732
24.3489	0.0562	0.05212
24.3501	0.06153	0.05752
24.3513	0.06968	0.06497
24.3525	0.07974	0.07239
24.3536	0.08996	0.08066
24.3548	0.10152	0.09255
24.356	0.11921	0.10793
24.3572	0.13921	0.12623
24.3583	0.16764	0.15159
24.3595	0.20719	0.18668
24.3607	0.25849	0.23335
24.3619	0.32959	0.29786
24.363	0.40475	0.3655
24.3642	0.46632	0.42276
24.3654	0.50588	0.45804
24.3666	0.543	0.49326
24.3677	0.5889	0.5417
24.3689	0.64165	0.59554
24.3701	0.69422	0.65511
24.3713	0.7517	0.71276
24.3725	0.8144	0.77618
24.3736	0.86808	0.83983
24.3748	0.9222	0.89778
24.376	0.97586	0.9517
24.3772	1.00265	0.98343
24.3783	1.02154	1.00033
24.3795	1.0343	1.01693
24.3807	1.044	1.02405
24.3819	1.04634	1.02681
24.3831	1.04627	1.03642
24.3842	1.04573	1.03227
24.3854	1.04411	1.03194
24.3866	1.04184	1.03134
24.3878	1.04588	1.03263
24.3889	1.04379	1.02856
24.3901	1.04082	1.02868
24.3913	1.04612	1.02802
24.3925	1.04418	1.02805
24.3937	1.04424	1.03129
24.3948	1.04588	1.03194
24.396	1.04702	1.03094
24.3972	1.04648	1.03532
24.3984	1.04697	1.03554
24.3996	1.04704	1.04269
24.4007	1.0456	1.0406
24.4019	1.0425	1.03986
24.4031	1.03988	1.03967
24.4043	1.03552	1.03564
24.4055	1.02995	1.03203
24.4066	1.0279	1.02704
24.4078	1.01884	1.01835
24.409	1.01459	1.01304
24.4102	1.01043	1.00778
24.4114	1.01446	1.00238
24.4125	1.00821	0.99711
24.4137	1.00317	0.98781
24.4149	0.9998	0.98595
24.4161	0.99675	0.98478
24.4173	0.99577	0.97948
24.4184	0.99308	0.97839
24.4196	0.99168	0.97814
24.4208	0.99397	0.97426
24.422	0.99004	0.97762
24.4232	0.99943	0.98203
24.4244	1.00131	0.98257
24.4256	1.00086	0.98467
24.4267	1.00368	0.98808
24.4279	1.00711	0.98981
24.4291	1.00921	0.99307
24.4303	1.01033	0.99575
24.4315	1.01426	0.99855
24.4326	1.01788	1.0023
24.4338	1.02044	1.00857
24.435	1.02926	1.01409
24.4362	1.03121	1.01729
24.4374	1.03174	1.02349
24.4386	1.03634	1.02487
24.4398	1.03861	1.0293
24.4409	1.03856	1.03315
24.4421	1.04276	1.03644
24.4433	1.04239	1.03643
24.4445	1.04192	1.03771
24.4457	1.04489	1.0402
24.4469	1.04839	1.041
24.448	1.04497	1.03983
24.4492	1.04478	1.04037
24.4504	1.04287	1.03606
24.4516	1.04083	1.03413
24.4528	1.03796	1.03454
24.454	1.03584	1.03
24.4551	1.03349	1.0276
24.4563	1.03222	1.02749
24.4575	1.0288	1.02313
24.4587	1.03199	1.02394
24.4599	1.03045	1.02052
24.4611	1.02821	1.01938
24.4623	1.02425	1.01786
24.4635	1.02527	1.01594
24.4646	1.0223	1.01782
24.4658	1.01944	1.01396
24.467	1.01875	1.01207
24.4682	1.01766	1.01267
24.4694	1.0159	1.01011
24.4706	1.02069	1.0107
24.4718	1.01892	1.00977
24.473	1.01744	1.0094
24.4741	1.01701	1.00927
24.4753	1.0158	1.00761
24.4765	1.01575	1.00868
24.4777	1.01318	1.00849
24.4789	1.01382	1.00646
24.4801	1.01344	1.00878
24.4813	1.01234	1.01046
24.4825	1.01931	1.01197
24.4836	1.01835	1.01247
24.4848	1.01786	1.01151
24.486	1.01871	1.01232
24.4872	1.01799	1.01085
24.4884	1.01658	1.01305
24.4896	1.01733	1.01356
24.4908	1.01431	1.01172
24.492	1.01243	1.01251
24.4931	1.01602	1.01207
24.4943	1.02351	1.01544
24.4955	1.01915	1.01452
24.4967	1.01738	1.0135
24.4979	1.01889	1.01159
24.4991	1.01737	1.01336
24.5003	1.01461	1.01095
24.5015	1.01581	1.01096
24.5027	1.01151	1.01108
24.5039	1.01265	1.00807
24.5051	1.01217	1.00893
24.5062	1.01657	1.01015
24.5074	1.0135	1.00892
24.5086	1.01366	1.00521
24.5098	1.01068	1.00667
24.511	1.00926	1.00489
24.5122	1.01015	1.00376
24.5134	1.00932	1.00603
24.5146	1.00903	1.00303
24.5158	1.00826	1.00231
24.517	1.00676	1.00173
24.5181	1.01057	1.00483
24.5193	1.0107	1.00247
24.5205	1.01047	1.00323
24.5217	1.01039	1.00258
24.5229	1.00912	1.00325
24.5241	1.00736	1.00326
24.5253	1.00749	1.00543
24.5265	1.0074	1.00285
24.5277	1.00985	1.00549
24.5289	1.00957	1.00464
24.5301	1.01674	1.00935
24.5313	1.01384	1.00817
24.5325	1.01441	1.01012
24.5337	1.01435	1.00924
24.5348	1.01435	1.01167
24.536	1.01528	1.01319
24.5372	1.0135	1.0111
24.5384	1.01369	1.0109
24.5396	1.01461	1.01428
24.5408	1.01495	1.01242
24.542	1.02261	1.01722
24.5432	1.02046	1.0153
24.5444	1.02081	1.01514
24.5456	1.01826	1.01536
24.5468	1.01811	1.01411
24.548	1.01787	1.01435
24.5492	1.01523	1.01386
24.5504	1.01575	1.01411
24.5516	1.01374	1.01155
24.5528	1.01287	1.011
24.554	1.01505	1.01355
24.5552	1.0144	1.01153
24.5563	1.01261	1.01145
24.5575	1.01043	1.00993
24.5587	1.00838	1.01074
24.5599	1.00864	1.00943
24.5611	1.00685	1.00755
24.5623	1.00485	1.0071
24.5635	1.00526	1.0056
24.5647	1.00418	1.00548
24.5659	1.00837	1.00682
24.5671	1.00608	1.00374
24.5683	1.00551	1.00564
24.5695	1.00332	1.00326
24.5707	1.002	1.00071
24.5719	1.00037	1.00266
24.5731	1.00008	1.00042
24.5743	0.99884	0.9971
24.5755	0.99574	0.99663
24.5767	0.99692	0.99936
24.5779	1.00321	0.99799
24.5791	0.99858	0.9977
24.5803	0.99875	0.99644
24.5815	0.99773	0.99411
24.5827	0.99704	0.99684
24.5839	0.99626	0.99629
24.5851	0.99768	0.99238
24.5863	0.9959	0.99469
24.5875	0.99477	0.99525
24.5887	0.99355	0.99331
24.5899	1.00161	0.99556
24.5911	0.99979	0.99498
24.5923	0.99838	0.99456
24.5935	0.99715	0.99498
24.5947	0.99594	0.99344
24.5959	0.99842	0.99513
24.5971	0.99689	0.99548
24.5983	0.99739	0.99457
24.5995	0.99764	0.99468
24.6007	0.99475	0.99643
24.6019	1.00138	0.99671
24.6031	1.00094	0.99612
24.6043	1.00132	0.99735
24.6055	1.00125	0.99664
24.6067	1.00081	0.99791
24.6079	1.00036	0.99902
24.6091	0.99982	0.99639
24.6103	0.99916	0.99867
24.6115	0.99909	1.00051
24.6127	1.00111	0.99791
24.6139	1.00572	0.99966
24.6151	1.00137	1.00319
24.6163	1.00023	1.00191
24.6175	1.00247	0.99827
24.6187	0.99999	1.00176
24.6199	1.00139	1.00241
24.6211	1.00078	0.99918
24.6223	1.00071	1.00412
24.6235	0.99854	1.00169
24.6247	0.99865	0.99973
24.6259	1.00598	1.00306
24.6271	1.00288	1.00266
24.6283	1.00414	1.00221
24.6295	1.00343	1.00124
24.6307	1.00127	1.00189
24.6319	0.99856	1.00258
24.6331	0.99963	0.99678
24.6343	0.99985	1.00061
24.6355	0.99722	1.0006
24.6367	0.99725	0.99797
24.6379	1.002	0.99893
24.6391	0.99851	1.00071
24.6404	0.99842	0.99736
24.6415	0.99593	0.99796
24.6428	0.99575	0.99818
24.644	0.99711	0.99575
24.6452	0.99427	0.99569
24.6464	0.99214	0.99661
24.6476	0.99432	0.99576
24.6488	0.99258	0.99425
24.65	0.99637	0.99689
24.6512	0.9956	0.99379
24.6524	0.99245	0.99354
24.6536	0.99271	0.99323
24.6548	0.9918	0.9931
24.656	0.99131	0.99486
24.6572	0.99016	0.99113
24.6584	0.99042	0.99024
24.6596	0.98915	0.99104
24.6608	0.98827	0.99091
24.662	0.99464	0.99413
24.6633	0.99206	0.99033
24.6645	0.99291	0.99209
24.6657	0.99348	0.98943
24.6669	0.99273	0.98992
24.6681	0.99189	0.99085
24.6693	0.98943	0.99183
24.6705	0.98986	0.9916
24.6717	0.98959	0.99048
24.6729	0.98874	0.99068
24.6741	0.99403	0.99353
24.6753	0.99465	0.99338
24.6765	0.99525	0.9923
24.6777	0.99393	0.99155
24.6789	0.99316	0.99218
24.6802	0.99154	0.99254
24.6814	0.99151	0.99072
24.6826	0.99376	0.99262
24.6838	0.99153	0.99169
24.685	0.99319	0.99329
24.6862	1.00004	0.99473
24.6874	0.99642	0.99528
24.6886	0.99759	0.99539
24.6898	0.99568	0.99419
24.691	0.99558	0.99646
24.6922	0.99455	0.99627
24.6934	0.99687	0.9962
24.6947	0.99422	0.99488
24.6959	0.99529	0.9955
24.6971	0.9948	0.99755
24.6983	0.9997	0.99571
24.6995	0.99825	0.99536
24.7007	0.99643	0.99608
24.7019	0.9964	0.99725
24.7031	0.9972	0.99591
24.7043	0.994	0.99569
24.7055	0.9947	0.99839
24.7068	0.99631	0.99532
24.708	0.99561	0.99592
24.7092	0.99264	0.99641
24.7104	0.9985	0.99827
24.7116	0.99758	0.9977
24.7128	0.99651	0.99778
24.714	0.99374	0.99675
24.7152	0.99444	0.9958
24.7164	0.99431	0.99711
24.7177	0.99254	0.99667
24.7189	0.99423	0.99478
24.7201	0.99185	0.99793
24.7213	0.98983	0.99369
24.7225	0.99783	0.99565
24.7237	0.99642	0.99692
24.7249	0.99406	0.99613
24.7262	0.99539	0.9943
24.7274	0.99302	0.99625
24.7286	0.99373	0.99413
24.7298	0.99451	0.99358
24.731	0.99252	0.99568
24.7322	0.99035	0.9935
24.7334	0.99188	0.99196
24.7346	0.99436	0.99446
24.7359	0.99225	0.99366
24.7371	0.99241	0.99536
24.7383	0.9911	0.99324
24.7395	0.99174	0.99586
24.7407	0.98965	0.9937
24.7419	0.98961	0.99334
24.7431	0.98939	0.99253
24.7444	0.98835	0.99208
24.7456	0.98708	0.99458
24.7468	0.99243	0.99484
24.748	0.99283	0.99324
24.7492	0.99265	0.99057
24.7504	0.98812	0.99268
24.7517	0.9898	0.99194
24.7529	0.99245	0.99115
24.7541	0.98825	0.9935
24.7553	0.99005	0.99206
24.7565	0.98794	0.99192
24.7577	0.98889	0.99313
24.7589	0.99559	0.99368
24.7602	0.99154	0.99268
24.7614	0.99075	0.9909
24.7626	0.9927	0.99331
24.7638	0.99132	0.99317
24.765	0.99104	0.99295
24.7662	0.99119	0.99495
24.7675	0.99046	0.99214
24.7687	0.99145	0.995
24.7699	0.9895	0.99284
24.7711	0.99407	0.99477
24.7723	0.99425	0.99522
24.7735	0.99473	0.99452
24.7748	0.99429	0.99485
24.776	0.99475	0.99271
24.7772	0.99558	0.99593
24.7784	0.9933	0.99511
24.7796	0.99343	0.99453
24.7809	0.99666	0.99652
24.7821	0.99258	0.99481
24.7833	0.99955	0.99672
24.7845	0.99654	0.99672
24.7857	0.99532	1.00001
24.7869	0.99587	0.99718
24.7882	0.99664	0.99899
24.7894	0.99633	0.99953
24.7906	0.99733	0.99872
24.7918	0.99866	0.99759
24.793	0.99352	1.00022
24.7943	0.99663	0.9985
24.7955	1.00152	0.99996
24.7967	1.00068	0.9993
24.7979	0.99851	0.99911
24.7991	1.00144	0.99902
24.8004	0.99885	1.00121
24.8016	0.99979	0.99834
24.8028	0.99756	1.00087
24.804	0.99922	1.00098
24.8052	0.99825	0.99951
24.8065	0.99642	1.00409
24.8077	1.00416	1.00432
24.8089	1.0017	1.00421
24.8101	1.0027	1.00014
24.8114	1.00341	1.00229
24.8126	0.99912	1.00514
24.8138	0.99746	1.00082
24.815	1.00224	1.00186
24.8162	0.99785	1.00513
24.8175	1.00032	1.00205
24.8187	1.00004	1.00367
24.8199	1.00693	1.00503
24.8211	1.00411	1.00464
24.8224	1.00358	1.00357
24.8236	1.00084	1.00536
24.8248	0.99964	1.00398
24.826	1.00207	1.00121
24.8272	1.00189	1.00346
24.8285	1.00056	1.00238
24.8297	1.00055	1.00031
24.8309	1.00198	1.00234
24.8321	1.00409	1.00236
24.8333	1.00064	1.00091
24.8346	0.99973	1.00443
24.8358	1.00217	1.00298
24.837	0.99957	1.00035
24.8382	1.0001	1.00272
24.8395	1.00129	1.00173
24.8407	0.99831	0.9997
24.8419	0.99601	1.0019
24.8432	0.99767	1.00078
24.8444	1.00381	1.00258
24.8456	0.998	1.00128
24.8468	1.00171	1.00065
24.8481	0.99852	1.00212
24.8493	0.99982	1.00136
24.8505	1.00188	1.00012
24.8517	0.99839	1.00199
24.8529	0.99754	1.0001
24.8542	0.9993	0.99881
24.8554	0.99747	1.00051
24.8566	1.00175	1.0012
24.8578	1.00222	1.00029
24.8591	1.00043	1.00066
24.8603	0.99432	1.00004
24.8615	0.99716	0.99922
24.8628	0.99521	0.99941
24.864	0.9974	1.00059
24.8652	0.99602	0.99814
24.8664	0.99425	1.00073
24.8677	0.99449	0.99875
24.8689	1.00352	1.00081
24.8701	0.99954	1.00137
24.8713	1.0025	1.00044
24.8726	1.00238	0.99825
24.8738	1.00116	1.00074
24.875	0.99994	1.00015
24.8763	0.99904	0.99964
24.8775	0.99948	1.00043
24.8787	0.99625	0.9998
24.8799	0.99665	0.99868
24.8812	1.00148	1.00147
24.8824	1.00192	1.00095
24.8836	0.99854	0.9991
24.8849	1.00132	1.00091
24.8861	1.00031	1.00076
24.8873	0.9984	0.99774
24.8885	1.00101	1.00244
24.8898	0.99805	0.99916
24.891	1.00116	0.9998
24.8922	1.00019	1.00041
24.8935	1.00444	1.00193
24.8947	1.00072	0.99905
24.8959	0.99891	1.00173
24.8971	1.00147	0.99986
24.8984	0.99879	0.99897
24.8996	0.99733	1.00158
24.9008	1.00144	1.00215
24.9021	0.99676	0.99916
24.9033	0.99721	1.00137
24.9045	0.9984	1.00024
24.9058	1.00583	1.00206
24.907	1.00353	1.00008
24.9082	1.00323	1.00227
24.9095	1.00308	1.00046
24.9107	1.00214	1.00371
24.9119	0.99752	1.00309
24.9132	1.00193	0.99963
24.9144	1.00055	1.00104
24.9156	0.99926	1.00056
24.9169	1.0004	1.00183
24.9181	1.00376	1.00429
24.9193	1.00009	1.0034
24.9205	1.00181	1.00076
24.9218	1.00216	1.00411
24.923	0.99959	1.00425
24.9243	1.00294	1.00239
24.9255	1.00267	1.00331
24.9267	0.99885	1.00487
24.9279	0.99907	1.00064
24.9292	0.99952	1.004
24.9304	1.00568	1.00575
24.9317	1.00118	1.00098
24.9329	1.00142	1.004
24.9341	1.00298	1.00363
24.9353	1.0009	1.00193
24.9366	1.00079	1.00402
24.9378	1.0031	1.00489
24.9391	0.99924	1.00316
24.9403	0.99961	1.00297
24.9415	0.99733	1.00389
24.9428	1.00489	1.00311
24.944	1.00426	1.0053
24.9452	1.00179	1.00237
24.9465	1.00286	1.00272
24.9477	1.00085	1.00331
24.9489	1.00291	1.0029
24.9502	0.99895	1.00219
24.9514	0.99947	1.00375
24.9526	1.00106	1.00235
24.9539	0.99608	1.00197
24.9551	1.00593	1.00258
24.9564	1.00452	1.00323
24.9576	1.00631	1.00369
24.9588	1.00462	1.00254
24.9601	0.99964	1.00266
24.9613	1.00251	1.00209
24.9625	1.00197	1.00452
24.9638	0.99992	1.00121
24.965	1.00001	1.00102
24.9662	1.0013	1.00256
24.9675	1.00234	1.00239
24.9687	1.0008	1.00412
24.97	0.99954	1.00149
24.9712	1.00203	1.00424
24.9724	0.99975	1.00161
24.9737	1.00023	1.00183
24.9749	0.9998	1.00243
24.9761	0.99632	1.00269
24.9774	0.99731	0.99894
24.9786	0.99742	1.00375
24.9799	1.00347	1.00392
24.9811	1.00234	1.0002
24.9823	1.00056	1.00187
24.9836	1.00475	1.00229
24.9848	1.00069	1.00088
24.986	1.00114	1.00171
24.9873	1.00208	1.00307
24.9885	0.99878	1.0017
24.9898	0.99671	1.00373
24.991	1.00165	1.00046
24.9922	1.00567	1.00106
24.9935	1.00593	1.00351
24.9947	1	1.00312
24.996	1.00182	1.00044
24.9972	1.00082	1.00331
24.9984	0.99948	1.00187
24.9997	1.00133	1.00004
25.0009	1.00159	1.00265
25.0022	0.99813	1.00222
25.0034	0.99564	1.00117
25.0047	1.0027	1.00373
25.0059	0.99952	1.00155
25.0071	1.00258	1.0015
25.0084	1.00002	1.00331
25.0096	1.00102	1.00218
25.0109	1.00081	0.99974
25.0121	0.99866	1.00148
25.0133	1.00074	1.00155
25.0146	0.99966	1.00298
25.0158	0.99634	1.00243
25.0171	1.00444	1.0024
25.0183	1.00118	1.00242
25.0196	1.00135	1.00169
25.0208	1.00301	1.00291
25.022	1.00015	1.00382
25.0233	0.99999	1.00102
25.0245	1.0016	1.0003
25.0258	0.99828	1.00471
25.027	0.99614	1.00077
25.0283	0.99937	1.00089
25.0295	1.00652	1.00131
25.0308	1.00422	1.00332
25.032	1.00454	1.00196
25.0332	1.00295	1.00266
25.0345	1.00208	1.00437
25.0357	1.0011	1.0029
25.037	0.99958	1.00191
25.0382	0.99834	1.00261
25.0395	1.00055	1.00224
25.0407	0.997	1.00221
25.0419	1.00795	1.00148
25.0432	1.00032	1.00182
25.0444	0.99785	1.00334
25.0457	0.99954	1.00199
25.0469	0.99981	1.00008
25.0482	0.9965	1.00448
25.0494	0.99686	1.00112
25.0507	1.00058	1.00126
25.0519	0.99487	1.00133
25.0532	0.9964	1.00204
25.0544	1.00012	1.00304
25.0556	1.00181	1.00301
25.0569	0.99717	1.00278
25.0581	0.99561	1.00281
25.0594	0.99396	1.00366
25.0606	0.99521	1.00225
25.0619	0.99321	1.00126
25.0756	1.00806	1.00047
25.0769	1.0038	0.99814
25.0781	1.00427	0.99795
25.0794	1.01042	0.99592
25.0806	1.0086	0.99729
25.0818	1.00285	1.00056
25.0831	1.00653	1.00239
25.0844	1.00604	1.00082
25.0856	1.00181	1.00127
25.0868	1.00349	1.00317
25.0881	1.00287	1.00083
25.0893	0.99954	1.00356
25.0906	1.00309	1.00264
25.0919	1.00543	1.0034
25.0931	1.00027	1.00234
25.0943	1.00463	1.00175
25.0956	1.00286	1.00178
25.0968	1.00085	1.0007
25.0981	1.00254	1.0026
25.0994	1.00071	1.0035
25.1006	1.00068	1.00263
25.1018	0.99838	1.00404
25.1031	0.999	1.00073
25.1044	1.00363	1.00216
25.1056	1.0031	1.00194
25.1069	1.00112	1.00186
25.1081	0.99929	1.00131
25.1094	1.00198	1.00334
25.1106	0.9993	1.00177
25.1119	0.99775	1.00263
25.1131	1.00033	1.00142
25.1144	0.99745	1.00009
25.1156	0.99635	1.00003
25.1169	1.0067	1.00222
25.1181	1.00187	1.00284
25.1194	1.00163	1.00105
25.1206	1.00374	1.0032
25.1219	1.00137	0.99915
25.1231	1.00225	1.00077
25.1244	1.00301	1.00096
25.1256	1.00215	0.9973
25.1269	1.00047	1.00164
25.1282	0.99965	1.00261
25.1294	1.00269	1.00221
25.1307	1.00272	1.00017
25.1319	1.00411	1.00173
25.1332	1.00119	1.00316
25.1344	1.00267	0.99939
25.1357	1.0035	1.00083
25.1369	0.99883	1.00013
25.1382	0.99432	1.00007
25.1394	1.00075	1.00334
25.1407	1.00166	1.00019
25.142	1.0051	1.00045
25.1432	1.00368	1.00176
25.1445	1.00072	0.99933
25.1457	1.00164	1.00102
25.147	1.00403	1.00011
25.1482	1.00045	0.9938
25.1495	1.00165	0.99898
25.1507	0.99927	1.00129
25.152	1.00043	1.00236
25.1532	0.9984	1.00111
25.1545	1.00652	0.99946
25.1558	1.00435	1.00114
25.157	1.00465	1.00025
25.1583	1.00342	0.99995
25.1595	1.00097	1.00358
25.1608	1.00354	1.00102
25.1621	1.00186	1.00163
25.1633	1.00253	1.00056
25.1646	1.00003	1.00438
25.1658	1.0016	0.99982
25.1671	1.00755	1.00287
25.1683	1.00745	1.00224
25.1696	1.0046	1.00048
25.1709	1.00542	1.00164
25.1721	1.00652	1.00259
25.1734	1.00282	0.99869
25.1746	1.00309	1.00015
25.1759	1.0026	1.00216
25.1772	0.99943	1.00087
25.1784	1.00307	1.00189
25.1797	1.00397	1.00172
25.1809	1.00317	1.00217
25.1822	1.00295	1.00227
25.1834	1.00175	1.00044
25.1847	1.00052	1.0019
25.186	1.00266	0.99979
25.1872	1.00211	1.00029
25.1885	0.9999	1.00156
25.1897	1.00009	1.00162
25.191	1.00014	1.00051
25.1923	1.00404	1.00332
25.1935	1.00317	1.00122
25.1948	1.00322	0.99959
25.196	1.00154	1.00211
25.1973	1.00129	1.00033
25.1986	1.00228	1.00156
25.1998	1.00073	1.00165
25.2011	0.99992	1.00152
25.2023	1.00181	1.00147
25.2036	0.99901	1.00249
25.2049	1.00646	1.00082
25.2061	1.00452	1.0009
25.2074	1.00242	1.0003
25.2087	1.00502	1.00048
25.2099	1.00372	1.00193
25.2112	1.00114	1.00075
25.2125	1.00452	1.00108
25.2137	1.00163	1.00056
25.215	1.00308	1.0025
25.2162	1.00117	1.00047
25.2175	1.00483	1.00274
25.2188	1.00312	1.0015
25.22	1.00298	1.00076
25.2213	1.003	1.00107
25.2225	1.0044	1.00108
25.2238	1.00017	1.00051
25.2251	0.99992	1.00139
25.2263	1.00194	1.00159
25.2276	0.99701	1.00135
25.2289	1.00039	1.00017
25.2301	1.00481	0.99999
25.2314	1.00103	1.00087
25.2327	1.00332	0.9999
25.2339	1.00298	0.99987
25.2352	1.0001	1.00089
25.2365	0.99988	0.99983
25.2377	1.00232	0.99958
25.239	0.99869	0.99964
25.2402	0.99853	1.00068
25.2415	1.0001	0.99948
25.2428	1.00562	1.00094
25.2441	1.00283	1.00092
25.2453	1.00571	0.99932
25.2466	1.0009	1.00004
25.2478	1.003	1.00004
25.2491	1.00214	1.00035
25.2504	1.00058	1.00031
25.2516	1.00009	1.00003
25.2529	1.00217	1.00156
25.2542	0.99972	1.0007
25.2554	1.00018	1.00063
25.2567	1.00239	1.00103
25.258	1.00177	1.00044
25.2593	0.99928	0.99864
25.2605	1.00126	1.00005
25.2618	1.00229	0.99996
25.263	0.999	0.99911
25.2643	0.99731	0.99894
25.2656	0.99689	1.00068
25.2669	0.998	0.99976
25.2681	1.00195	0.99896
25.2694	1.00065	1.00006
25.2707	0.99986	0.99941
25.2719	0.99923	0.9983
25.2732	1.00067	0.9992
25.2745	0.99985	0.99951
25.2757	0.99863	0.9981
25.277	1.00045	0.99951
25.2783	0.99752	0.99839
25.2795	0.99729	0.99949
25.2808	0.99999	0.99977
25.2821	1.0035	0.99912
25.2833	1.00156	0.99823
25.2846	0.99924	0.99993
25.2859	1.00126	0.99824
25.2872	0.99907	0.99778
25.2884	0.99843	0.99835
25.2897	1.00027	0.99888
25.291	0.99556	0.99786
25.2922	0.99718	0.99922
25.2935	1.00265	0.99717
25.2948	0.99849	0.99951
25.2961	1.00002	0.99739
25.2973	1.00251	0.99896
25.2986	0.99769	0.99857
25.2999	0.99847	0.99829
25.3011	0.99871	0.99712
25.3024	0.99496	0.99785
25.3037	0.99727	0.99851
25.305	0.99801	0.99826
25.3062	1.00127	0.99875
25.3075	1.00202	0.99735
25.3088	1.00045	0.99871
25.31	1.0003	0.99791
25.3113	1.00059	0.99813
25.3126	0.99973	0.99848
25.3139	0.99807	0.99732
25.3151	0.99686	0.99702
25.3164	0.99664	0.99902
25.3177	0.99588	0.9989
25.319	1.00042	0.99818
25.3202	0.99941	0.99901
25.3215	1.00038	0.99848
25.3228	1.00029	0.99803
25.324	0.99756	0.99879
25.3253	0.99779	0.99796
25.3266	0.99745	0.9969
25.3279	0.99723	0.99762
25.3291	0.99562	0.99774
25.3304	0.99389	0.99748
25.3317	1.00076	0.99883
25.333	1.00193	0.99751
25.3342	0.99797	0.99658
25.3355	1.00003	0.99691
25.3368	0.99865	0.99712
25.3381	0.99808	0.99717
25.3393	0.99873	0.9971
25.3406	0.99662	0.99667
25.3419	0.99762	0.99864
25.3432	0.99621	0.99735
25.3444	0.99919	0.99724
25.3457	0.99781	0.99893
25.347	0.99941	0.99704
25.3483	0.99796	0.99634
25.3496	0.99513	0.99749
25.3508	0.99817	0.99684
25.3521	0.99663	0.99647
25.3534	0.99414	0.99736
25.3547	0.99458	0.99732
25.3559	0.99295	0.9984
25.3572	1.00018	0.99738
25.3585	0.99741	0.99609
25.3598	0.9977	0.99771
25.361	0.99955	0.99682
25.3623	0.99561	0.99691
25.3636	0.99649	0.99654
25.3649	0.99569	0.99697
25.3662	0.9939	0.99675
25.3674	0.99336	0.99652
25.3687	0.99477	0.99635
25.37	0.99764	0.99802
25.3713	0.99729	0.99639
25.3726	0.99489	0.99588
25.3738	0.99609	0.99678
25.3751	0.99708	0.99658
25.3764	0.99421	0.99687
25.3777	0.99476	0.99631
25.3789	0.99347	0.9959
25.3802	0.99052	0.99561
25.3815	0.99212	0.99713
25.3828	0.99779	0.99577
25.3841	0.99375	0.9956
25.3853	0.99477	0.99647
25.3866	0.99493	0.99582
25.3879	0.99268	0.99534
25.3892	0.99559	0.99584
25.3905	0.99282	0.99413
25.3918	0.99127	0.99474
25.393	0.9916	0.99615
25.3943	0.99218	0.99636
25.3956	0.99599	0.99643
25.3969	0.99371	0.99654
25.3982	0.99383	0.99661
25.3994	0.99463	0.99456
25.4007	0.99048	0.995
25.402	0.9933	0.99472
25.4033	0.99358	0.99574
25.4046	0.98935	0.99639
25.4059	0.99125	0.99452
25.4071	0.99029	0.99509
25.4084	0.99594	0.997
25.4097	0.99342	0.99443
25.411	0.9937	0.99542
25.4123	0.9948	0.99587
25.4136	0.99343	0.99417
25.4148	0.99147	0.99398
25.4161	0.99299	0.9954
25.4174	0.98986	0.99362
25.4187	0.99106	0.99359
25.42	0.99096	0.99637
25.4213	0.99521	0.99511
25.4225	0.99351	0.99414
25.4238	0.9938	0.99455
25.4251	0.99453	0.9952
25.4264	0.99112	0.99472
25.4277	0.99139	0.99508
25.429	0.99	0.99219
25.4303	0.98966	0.99504
25.4315	0.98981	0.99657
25.4328	0.98806	0.99413
25.4341	0.99541	0.99409
25.4354	0.9932	0.99433
25.4367	0.99332	0.99466
25.438	0.99421	0.99375
25.4392	0.99225	0.99424
25.4405	0.99244	0.99447
25.4418	0.99078	0.99235
25.4431	0.99051	0.99365
25.4444	0.98949	0.99402
25.4457	0.99048	0.99364
25.447	0.99482	0.99415
25.4483	0.99253	0.99371
25.4495	0.99245	0.99416
25.4508	0.99266	0.99521
25.4521	0.99163	0.99337
25.4534	0.99102	0.99353
25.4547	0.99046	0.9949
25.456	0.98917	0.99246
25.4573	0.99015	0.99264
25.4585	0.98853	0.9957
25.4598	0.99437	0.99351
		0.99133
		0.99447
		0.99475
		0.99281
		0.99179
		0.99476
		0.99136
		0.99434

## Sheet: Fig5b
	Pd(II) (PdCl2(NCPh)2) (blue trace)	Pd(0) (Pd(PPh3)4) (brown trace)	Pd3-MOF (teal trace)	Pd metal (foil, maroon trace)
Energy (keV)	Absorption (arb. units)	Absorption (arb. units)	Absorption (arb. units)	Absorption (arb. units)
3.1493	0.08448	0	0	0
3.14949	0.08209	-0.00457	-0.00080788	0.00043127
3.14968	0.07901	-0.000819459	-0.000677926	0.000170294
3.14987	0.08724	3.25013e-05	7.27876e-05	0.000744498
3.15005	0.05567	1.49886e-06	-0.000873739	0.00102
3.15024	0.05417	0.00157	-0.000235983	0.00119
3.15043	0.0623	0.00038075	-0.000378218	0.00166
3.15062	0.05349	0.00293	0.000266728	0.00142
3.15081	0.04617	0.00282	-0.000564211	0.00193
3.151	0.03356	0.00373	0.000287899	0.00208
3.15119	0.04849	0.0047	0.000696856	0.00225
3.15138	0.04319	0.00429	0.000421903	0.0027
3.15157	0.04221	0.00645	0.00171	0.00302
3.15176	0.0446	0.00358	-0.000283895	0.00345
3.15195	0.05314	0.00532	0.00174	0.00337
3.15214	0.04202	0.00388	0.000799625	0.00356
3.15233	0.02571	0.0047	0.00149	0.00402
3.15252	0.05211	0.00684	0.00317	0.00427
3.15271	0.05553	0.00447	0.000792576	0.00458
3.1529	0.05878	0.00813	0.00422	0.00484
3.15309	0.0467	0.00329	0.0026	0.00532
3.15328	0.05696	0.00475	0.00291	0.0053
3.15347	0.06435	0.00586	0.00376	0.00601
3.15366	0.05714	0.00859	0.00371	0.0061
3.15385	0.07252	0.00611	0.00457	0.0064
3.15404	0.05798	0.00558	0.00414	0.00685
3.15423	0.07378	0.00711	0.00663	0.00724
3.15442	0.07907	0.00921	0.00492	0.00771
3.15461	0.08178	0.00509	0.00583	0.00782
3.1548	0.09246	0.00764	0.00634	0.00842
3.15499	0.08462	0.00747	0.00509	0.00858
3.15518	0.0975	0.00984	0.00814	0.00907
3.15537	0.0968	0.00549	0.00592	0.00963
3.15556	0.10811	0.0111	0.00742	0.00982
3.15575	0.09824	0.0082	0.00677	0.01042
3.15594	0.09147	0.01039	0.00772	0.01081
3.15613	0.07654	0.01224	0.00866	0.01124
3.15632	0.07813	0.00913	0.00863	0.01156
3.15651	0.08754	0.01157	0.00954	0.01202
3.1567	0.07158	0.01053	0.0092	0.01266
3.15689	0.07673	0.01445	0.00978	0.01291
3.15708	0.07757	0.0126	0.01018	0.01372
3.15727	0.07415	0.01243	0.01026	0.01372
3.15746	0.07205	0.01505	0.01122	0.01465
3.15766	0.06928	0.01233	0.0101	0.01521
3.15785	0.07638	0.01464	0.01231	0.01545
3.15804	0.06827	0.01107	0.01117	0.0161
3.15823	0.05412	0.01239	0.01264	0.01658
3.15842	0.05005	0.01279	0.01314	0.01737
3.15861	0.04926	0.0118	0.01227	0.01808
3.1588	0.04951	0.0133	0.0145	0.0185
3.15899	0.0361	0.01106	0.0134	0.0193
3.15918	0.028	0.01606	0.01496	0.01991
3.15937	0.02998	0.01191	0.01427	0.02049
3.15956	0.01858	0.01509	0.01476	0.02123
3.15975	0.04313	0.01294	0.01575	0.02209
3.15995	0.02579	0.01483	0.01568	0.02283
3.16014	0.0322	0.01684	0.01781	0.02351
3.16033	0.02427	0.01583	0.0165	0.02442
3.16052	0.02621	0.01765	0.01822	0.02523
3.16071	0.03152	0.01821	0.01857	0.02614
3.1609	0.033	0.01726	0.01975	0.0269
3.16109	0.0388	0.01978	0.01956	0.02784
3.16128	0.03809	0.01668	0.01997	0.02898
3.16147	0.02829	0.01876	0.02194	0.0298
3.16167	0.03522	0.01718	0.02134	0.03104
3.16186	0.02046	0.01997	0.02245	0.03213
3.16205	0.03882	0.02088	0.02327	0.03345
3.16224	0.02294	0.02091	0.02359	0.03432
3.16243	0.03016	0.02569	0.02481	0.03552
3.16262	0.02215	0.0221	0.02524	0.03689
3.16281	0.03499	0.02737	0.02588	0.03816
3.16301	0.02557	0.02718	0.0264	0.03964
3.1632	0.01702	0.02856	0.02761	0.04091
3.16339	0.035	0.03124	0.0287	0.04232
3.16358	0.02849	0.03166	0.02935	0.04409
3.16377	0.02714	0.03392	0.02978	0.04542
3.16396	0.0205	0.03673	0.03107	0.04761
3.16415	0.02345	0.03902	0.03324	0.04897
3.16435	0.02511	0.03873	0.0344	0.05113
3.16454	0.01393	0.04467	0.03503	0.05281
3.16473	0.01936	0.04778	0.03624	0.05494
3.16492	0.02237	0.04661	0.03681	0.05725
3.16511	0.02727	0.05195	0.03845	0.05952
3.16531	0.0258	0.05458	0.0392	0.06194
3.1655	0.03223	0.05712	0.04061	0.06443
3.16569	0.03869	0.05662	0.04252	0.06741
3.16588	0.03557	0.05595	0.04444	0.07013
3.16607	0.04283	0.06413	0.04651	0.07326
3.16626	0.03586	0.06274	0.04668	0.07652
3.16646	0.04754	0.06913	0.04943	0.07967
3.16665	0.0507	0.06427	0.05031	0.08356
3.16684	0.0474	0.07286	0.05271	0.08753
3.16703	0.06018	0.07281	0.05468	0.09138
3.16723	0.05339	0.07254	0.05664	0.09592
3.16742	0.06635	0.07728	0.05973	0.10086
3.16761	0.06644	0.07893	0.06105	0.10606
3.1678	0.07721	0.07967	0.06445	0.11134
3.16799	0.0744	0.0839	0.06591	0.11781
3.16819	0.07801	0.08634	0.06915	0.12396
3.16838	0.09211	0.08781	0.07179	0.13114
3.16857	0.092	0.08531	0.07451	0.13903
3.16876	0.11117	0.09302	0.078	0.14723
3.16896	0.10089	0.09284	0.08133	0.1566
3.16915	0.13088	0.09823	0.08587	0.1664
3.16934	0.14445	0.09594	0.08899	0.17807
3.16953	0.13707	0.09821	0.09399	0.18997
3.16973	0.16606	0.1017	0.09919	0.20397
3.16992	0.18608	0.10354	0.10289	0.21939
3.17011	0.19749	0.10841	0.10895	0.23636
3.1703	0.23179	0.11059	0.11337	0.25602
3.1705	0.23761	0.11597	0.11974	0.27756
3.17069	0.25892	0.12036	0.12626	0.30198
3.17088	0.2763	0.12089	0.1334	0.33056
3.17107	0.30371	0.12706	0.14205	0.36285
3.17127	0.32182	0.1318	0.14851	0.40061
3.17146	0.35083	0.14096	0.15891	0.44428
3.17165	0.38568	0.1454	0.16783	0.49474
3.17185	0.43664	0.1562	0.17901	0.55345
3.17204	0.47383	0.16401	0.19026	0.62005
3.17223	0.52206	0.17286	0.20504	0.69923
3.17242	0.57434	0.18697	0.22038	0.78764
3.17262	0.6268	0.20006	0.23643	0.88696
3.17281	0.70234	0.21333	0.25509	0.99536
3.173	0.78811	0.22716	0.27539	1.10503
3.1732	0.87605	0.24601	0.29801	1.20965
3.17339	0.98906	0.26744	0.32588	1.29787
3.17358	1.11844	0.2853	0.35387	1.36016
3.17378	1.27217	0.31654	0.38852	1.39332
3.17397	1.4548	0.34677	0.42402	1.40206
3.17416	1.63772	0.38515	0.46678	1.39028
3.17436	1.86311	0.42847	0.51467	1.36562
3.17455	2.03867	0.47725	0.5702	1.33279
3.17474	2.31039	0.53939	0.63457	1.29713
3.17494	2.52644	0.60677	0.70462	1.26101
3.17513	2.72633	0.69099	0.7866	1.22668
3.17532	2.86557	0.78591	0.87135	1.19457
3.17552	2.90714	0.89267	0.96634	1.16516
3.17571	2.86845	1.01507	1.06329	1.13883
3.1759	2.7211	1.13848	1.15249	1.11505
3.1761	2.53012	1.26508	1.23611	1.09335
3.17629	2.2874	1.37382	1.31085	1.07373
3.17648	2.02214	1.47078	1.37611	1.05489
3.17668	1.77355	1.54107	1.43231	1.03877
3.17687	1.55567	1.60318	1.48196	1.0234
3.17707	1.37719	1.65545	1.52002	1.00793
3.17726	1.23981	1.70372	1.54842	0.99504
3.17745	1.10371	1.75465	1.56535	0.98237
3.17765	0.98651	1.78848	1.56699	0.97044
3.17784	0.89847	1.82402	1.55925	0.95935
3.17803	0.85808	1.83831	1.54276	0.94904
3.17823	0.81529	1.81668	1.51633	0.93955
3.17842	0.79974	1.76233	1.48322	0.93073
3.17862	0.797	1.68898	1.44755	0.92301
3.17881	0.81992	1.58977	1.411	0.91604
3.179	0.83926	1.48651	1.36587	0.90995
3.1792	0.86686	1.38613	1.33157	0.90439
3.17939	0.89877	1.29025	1.2922	0.89997
3.17959	0.95009	1.20972	1.255	0.89643
3.17978	0.97697	1.14414	1.21969	0.89371
3.17998	1.05173	1.08937	1.18004	0.89228
3.18017	1.07461	1.04376	1.14264	0.8925
3.18036	1.12322	1.00944	1.10802	0.89426
3.18056	1.17073	0.98356	1.07287	0.8974
3.18075	1.20019	0.9634	1.04094	0.90276
3.18095	1.18316	0.94203	1.00908	0.91027
3.18114	1.19353	0.92585	0.98388	0.91903
3.18134	1.16995	0.91067	0.9598	0.92759
3.18153	1.13762	0.89849	0.94116	0.9353
3.18172	1.11376	0.88515	0.92475	0.94185
3.18192	1.07285	0.88102	0.913	0.94724
3.18211	1.04452	0.87436	0.90205	0.9526
3.18231	1.0272	0.87406	0.89182	0.95537
3.1825	1.0009	0.87479	0.88385	0.95612
3.1827	0.98054	0.8784	0.87947	0.95677
3.18289	0.94274	0.87971	0.87266	0.95749
3.18309	0.9296	0.88487	0.86676	0.95682
3.18328	0.90672	0.89189	0.86466	0.95899
3.18348	0.89169	0.89965	0.86191	0.95903
3.18367	0.88418	0.90479	0.85857	0.963
3.18387	0.88178	0.90946	0.85717	0.96591
3.18406	0.87283	0.90956	0.85494	0.97113
3.18426	0.8549	0.91011	0.85401	0.97766
3.18445	0.86621	0.90957	0.85492	0.9855
3.18464	0.85531	0.90375	0.85056	0.99298
3.18484	0.86815	0.90574	0.85338	1.00221
3.18503	0.86545	0.90097	0.85258	1.0109
3.18523	0.85265	0.89803	0.85532	1.01887
3.18543	0.8546	0.89446	0.85705	1.02722
3.18562	0.85823	0.88674	0.85669	1.03392
3.18582	0.85234	0.88587	0.86161	1.03943
3.18601	0.8473	0.88141	0.86316	1.04517
3.18621	0.83693	0.88215	0.86565	1.04929
3.1864	0.8396	0.87975	0.86784	1.05301
3.1866	0.83844	0.87861	0.87033	1.05646
3.18679	0.84393	0.87635	0.87511	1.05992
3.18699	0.8283	0.87788	0.87852	1.06176
3.18718	0.8524	0.87867	0.88348	1.06433
3.18738	0.84026	0.87991	0.88659	1.0663
3.18757	0.83634	0.87844	0.8929	1.06811
3.18777	0.83898	0.88025	0.89507	1.0698
3.18796	0.84505	0.88274	0.89998	1.07052
3.18816	0.83909	0.88692	0.90338	1.07109
3.18835	0.83813	0.88164	0.90526	1.07336
3.18855	0.84885	0.88909	0.91147	1.07293
3.18875	0.83981	0.88621	0.91454	1.07425
3.18894	0.83394	0.88969	0.91611	1.07493
3.18914	0.84258	0.89053	0.919	1.07504
3.18933	0.84236	0.89629	0.92122	1.07647
3.18953	0.84667	0.8969	0.92294	1.07626
3.18972	0.84961	0.89977	0.92468	1.07543
3.18992	0.85939	0.90486	0.92704	1.07499
3.19012	0.88455	0.90742	0.92847	1.07439
3.19031	0.87095	0.91321	0.92807	1.07411
3.19051	0.89809	0.91698	0.92963	1.0718
3.1907	0.88388	0.92237	0.93118	1.07029
3.1909	0.90698	0.93096	0.93334	1.06763
3.1911	0.88584	0.93514	0.93419	1.06525
3.19129	0.90093	0.94418	0.93612	1.06146
3.19149	0.92138	0.94716	0.936	1.05712
3.19168	0.91474	0.95142	0.93816	1.05246
3.19188	0.9189	0.96009	0.93898	1.0468
3.19208	0.93486	0.96559	0.94061	1.04211
3.19227	0.91688	0.97507	0.94386	1.03538
3.19247	0.92941	0.97709	0.94397	1.02919
3.19266	0.91899	0.98214	0.944	1.02305
3.19286	0.93578	0.98676	0.94638	1.01792
3.19306	0.92399	0.98307	0.94699	1.01252
3.19325	0.9227	0.98851	0.94959	1.00788
3.19345	0.92626	0.98893	0.94911	1.00507
3.19365	0.93119	0.99303	0.95056	1.0023
3.19384	0.93386	0.98918	0.95037	1.00109
3.19404	0.92336	0.993	0.95209	1.00169
3.19424	0.93952	0.99131	0.95278	1.00242
3.19443	0.93054	0.99202	0.95402	1.00433
3.19463	0.92839	0.99261	0.95812	1.00729
3.19483	0.94269	0.98747	0.956	1.01087
3.19502	0.94094	0.99292	0.9596	1.01362
3.19522	0.9641	0.98851	0.9616	1.01675
3.19542	0.96259	0.98951	0.96604	1.01858
3.19561	0.9611	0.98998	0.96489	1.02072
3.19581	0.97019	0.98723	0.96798	1.02217
3.19601	0.97832	0.99277	0.97177	1.02326
3.1962	0.98407	0.99074	0.97459	1.02212
3.1964	0.98604	0.99038	0.97621	1.01982
3.1966	0.99111	0.99301	0.9796	1.01795
3.19679	0.98923	0.99214	0.98105	1.01491
3.19699	1.0029	0.99488	0.9868	1.01197
3.19719	1.00904	0.99492	0.99218	1.00799
3.19738	1.00199	0.99848	0.99667	1.00426
3.19758	1.035	1	1	1
3.19778	1.00865	1.00007	1.00457	0.99579
3.19797	1.01815	0.99968	1.01197	0.99306
3.19817	1.02192	1.00048	1.01533	0.99145
3.19837	1.0405	1.00391	1.02583	0.98848
3.19857	1.04223	1.00163	1.03086	0.98695
3.19876	1.03949	1.00553	1.03777	0.98717
3.19896	1.0479	1.00481	1.04711	0.98807
3.19916	1.0398	1.00409	1.05557	0.99026
3.19936	1.06468	1.00276	1.06947	0.99403
3.19955	1.05011	1.00585	1.07858	0.99845
3.19975	1.05475	1.00787	1.09392	1.00326
3.19995	1.06144	1.00568	1.10624	1.00864
3.20014	1.07438	1.00662	1.12465	1.01501
3.20034	1.0714	1.00805	1.14274	1.02246
3.20054	1.06414	1.00813	1.16713	1.02896
3.20074	1.07252	1.01073	1.19335	1.03675
3.20093	1.0656	1.00825	1.22398	1.04381
3.20113	1.0917	1.00958	1.26546	1.05118
3.20133	1.07298	1.00904	1.31269	1.05903
3.20153	1.08586	1.00902	1.3709	1.06505
3.20173	1.08867	1.01357	1.45226	1.07138
3.20192	1.10086	1.01314	1.55563	1.07607
3.20212	1.08394	1.01919	1.69968	1.08157
3.20232	1.10033	1.01316	1.91315	1.08571
3.20252	1.1056	1.01683	2.24211	1.08939
3.20271	1.10772	1.02345	2.7757	1.09048
3.20291	1.10662	1.03347	3.70658	1.09234
3.20311	1.11534	1.0465	5.31407	1.09495
3.20331	1.11302	1.07667	7.53162	1.09565
3.20351	1.09998	1.10075	9.03704	1.09559
3.2037	1.09352	1.09495	8.20613	1.09413
3.2039	1.09555	1.07224	6.04048	1.0923
3.2041	1.09874	1.05733	4.45923	1.08943
3.2043	1.08416	1.04573	3.75682	1.08667
3.2045	1.06964	1.05255	3.73462	1.08282
3.20469	1.07921	1.05881	4.28623	1.07935
3.20489	1.06394	1.0711	5.02344	1.07435
3.20509	1.03958	1.07301	5.1814	1.06975
3.20529	1.04552	1.07403	4.90704	1.06555
3.20549	1.03194	1.07672	4.85667	1.06125
3.20569	1.03717	1.0802	4.89627	1.05652
3.20588	1.02983	1.07575	4.88432	1.05179
3.20608	1.03027	1.07878	4.88058	1.04793
3.20628	1.03726	1.0894	4.88238	1.0443
3.20648	1.03858	1.0857	4.87827	1.04018
3.20668	1.02724	1.08736	4.8735	1.03664
3.20688	1.02785	1.09379	4.87238	1.03321
3.20708	1.01977	1.09358	4.86804	1.03015
3.20727	1.02487	1.09556	4.86161	1.02788
3.20747	1.03813	1.09564	4.85877	1.02625
3.20767	1.03815	1.10117	4.85253	1.02411
3.20787	1.0424	1.09733	4.84683	1.02311
3.20807	1.04085	1.09877	4.8441	1.02215
3.20827	1.05778	1.10316	4.83439	1.02164
3.20847	1.07048	1.10652	4.83349	1.02166
3.20866	1.06376	1.11186	4.82703	1.02116
3.20886	1.06707	1.10771	4.8195	1.02036
3.20906	1.06463	1.11585	4.81679	1.02069
3.20926	1.08507	1.11612	4.81123	1.02108
3.20946	1.08194	1.11428	4.80364	1.02233
3.20966	1.09208	1.12229	4.79966	1.02197
3.20986	1.0951	1.11876	4.79698	1.02239
3.21006	1.09831	1.12784	4.79422	1.02325
3.21026	1.0961	1.12606	4.78681	1.02362
3.21046	1.08293	1.13257	4.78436	1.02497
3.21065	1.10082	1.13785	4.77763	1.02562
3.21085	1.10957	1.13719	4.77475	1.02722
3.21105	1.10073	1.14561	4.77039	1.02687
3.21125	1.12095	1.14303	4.76343	1.02847
3.21145	1.10406	1.14923	4.76794	1.02876
3.21165	1.10682	1.15261	4.75977	1.03061
3.21185	1.09832	1.16043	4.75857	1.02987
3.21205	1.10203	1.15915	4.75503	1.03062
3.21225	1.08683	1.16119	4.75176	1.03156
3.21245	1.10031	1.16918	4.75048	1.03039
3.21265	1.12524	1.17184	4.74694	1.03112
3.21285	1.08873	1.18091	4.7506	1.03017
3.21305	1.11398	1.18248	4.7431	1.03025
3.21325	1.11276	1.18101	4.7399	1.0293
3.21345	1.11044	1.18673	4.73979	1.02891
3.21365	1.09805	1.188	4.73195	1.02852
3.21385	1.09661	1.19367	4.73111	1.02742
3.21404	1.11218	1.1909	4.7239	1.02744
3.21424	1.10634	1.1974	4.72443	1.02663
3.21444	1.11599	1.20051	4.7172	1.02541
3.21464	1.1127	1.20237	4.71892	1.0249
3.21484	1.12064	1.21046	4.71725	1.02425
3.21504	1.11835	1.20632	4.71262	1.02377
3.21524	1.1312	1.21515	4.71085	1.0242
3.21544	1.13753	1.21648	4.70465	1.02282
3.21564	1.12595	1.21875	4.70517	1.02427
3.21584	1.13384	1.22325	4.70604	1.0234
3.21604	1.13751	1.21776	4.69626	1.02473
3.21624	1.14501	1.22612	4.7009	1.02483
3.21644	1.12136	1.22938	4.70102	1.02576
3.21664	1.13274	1.23242	4.69699	1.02719
3.21684	1.15014	1.2358	4.69361	1.02826
3.21704	1.13739	1.23376	4.69639	1.03052
3.21724	1.14749	1.23659	4.6912	1.03117
3.21744	1.13854	1.23729	4.68925	1.03363
3.21764	1.14334	1.24655	4.69004	1.03536
3.21785	1.13898	1.242	4.68565	1.0369
3.21805	1.15052	1.24429	4.68856	1.03987
3.21825	1.14378	1.2498	4.69169	1.04289
3.21845	1.13077	1.24639	4.69131	1.0451
3.21865	1.14011	1.24986	4.69022	1.04785
3.21885	1.1584	1.25029	4.68488	1.05122
3.21905	1.14559	1.25194	4.68544	1.05318
3.21925	1.15143	1.2491	4.68851	1.05682
3.21945	1.16339	1.2524	4.68649	1.05912
3.21965	1.17665	1.25768	4.69013	1.06237
3.21985	1.16443	1.25176	4.68979	1.0657
3.22005	1.18894	1.2547	4.69283	1.06984
3.22025	1.19301	1.25124	4.68987	1.07145
3.22045	1.17596	1.25089	4.69313	1.07603
3.22065	1.19137	1.25221	4.69382	1.07829
3.22085	1.17864	1.25079	4.6976	1.0813
3.22105	1.19372	1.24912	4.69668	1.08465
3.22126	1.18877	1.24545	4.70188	1.08744
3.22146	1.18991	1.25056	4.70042	1.09088
3.22166	1.19459	1.24769	4.70429	1.09356
3.22186	1.19204	1.24631	4.7098	1.09581
3.22206	1.18967	1.24757	4.69824	1.09938
3.22226	1.19038	1.24194	4.68827	1.10275
3.22246	1.19535	1.24652	4.65691	1.1059
3.22266	1.19996	1.2418	4.64134	1.10948
3.22286	1.18924	1.24349	4.65632	1.11147
3.22306	1.21689	1.23832	4.67158	1.11488
3.22327	1.21627	1.24099	4.68278	1.11721
3.22347	1.20978	1.24229	4.69949	1.12011
3.22367	1.21412	1.23686	4.71205	1.12291
3.22387	1.209	1.24074	4.72994	1.12568
3.22407	1.2147	1.23542	4.73796	1.12813
3.22427	1.20141	1.23753	4.76275	1.12977
3.22447	1.20793	1.23537	4.77609	1.13208
3.22467	1.22339	1.23825	4.80946	1.13465
3.22488	1.22271	1.23681	4.87189	1.13628
3.22508	1.22003	1.23295	4.96628	1.13759
3.22528	1.23221	1.23502	5.07051	1.13987
3.22548	1.21025	1.2349	5.10117	1.1423
3.22568	1.22055	1.23732	5.04887	1.14357
3.22588	1.23502	1.22939	4.94973	1.14617
3.22609	1.21329	1.2307	4.89329	1.14854
3.22629	1.24177	1.22554	4.87267	1.14812
3.22649	1.23924	1.22294	4.85522	1.14995
3.22669	1.26459	1.22453	4.85127	1.14861
3.22689	1.26876	1.22132	4.83604	1.14913
3.22709	1.25329	1.22387	4.81858	1.14928
3.2273	1.2602	1.22094	4.80696	1.14915
3.2275	1.25309	1.21412	4.80514	1.14866

## Sheet: Fig5c
	Pd3 (purple trace)	Pd3-MOF (teal trace)	Calculated (grey trace)
Radial distance (Å)	|FT(k2χ(k))|	|FT(k2χ(k))|	|FT(k2χ(k))|
0	0.02705	0.02083	0.042
0.03068	0.02855	0.02476	0.04656
0.06136	0.03205	0.03287	0.05698
0.09204	0.03565	0.04068	0.06811
0.12272	0.03786	0.04595	0.07669
0.1534	0.03788	0.04763	0.08097
0.18408	0.03564	0.04541	0.08021
0.21476	0.03181	0.03968	0.07456
0.24544	0.0281	0.0317	0.0651
0.27612	0.02709	0.02453	0.05428
0.3068	0.03031	0.02369	0.04666
0.33748	0.03632	0.03082	0.04768
0.36816	0.04257	0.0408	0.05752
0.39884	0.04705	0.04965	0.07103
0.42951	0.04851	0.05525	0.08366
0.46019	0.04635	0.05649	0.09265
0.49087	0.04074	0.05297	0.09649
0.52155	0.03298	0.04516	0.09456
0.55223	0.02678	0.03489	0.08723
0.58291	0.02841	0.02728	0.07604
0.61359	0.03848	0.03083	0.0644
0.64427	0.05135	0.04407	0.05825
0.67495	0.06284	0.05933	0.06314
0.70563	0.07037	0.07216	0.07744
0.73631	0.07217	0.07994	0.09508
0.76699	0.06719	0.08099	0.11121
0.79767	0.05541	0.07457	0.12278
0.82835	0.03931	0.06145	0.12805
0.85903	0.03148	0.04649	0.12639
0.88971	0.05093	0.04551	0.11846
0.92039	0.08549	0.07015	0.10662
0.95107	0.12445	0.10827	0.09583
0.98175	0.16304	0.1505	0.09357
1.01243	0.19772	0.19174	0.10515
1.04311	0.22528	0.22808	0.12822
1.07379	0.24295	0.25616	0.15645
1.10447	0.24852	0.27321	0.18455
1.13515	0.24064	0.27725	0.20905
1.16583	0.21922	0.26749	0.2281
1.19651	0.18609	0.24482	0.24147
1.22718	0.14721	0.21298	0.25062
1.25786	0.11895	0.18107	0.25876
1.28854	0.13014	0.16693	0.27033
1.31922	0.18339	0.18894	0.28966
1.3499	0.25603	0.24398	0.31899
1.38058	0.3333	0.31575	0.35743
1.41126	0.40701	0.39141	0.40152
1.44194	0.47149	0.46248	0.44654
1.47262	0.52235	0.52287	0.48755
1.5033	0.55626	0.56805	0.52007
1.53398	0.57095	0.59477	0.54038
1.56466	0.56526	0.60108	0.54573
1.59534	0.53926	0.58634	0.53452
1.62602	0.49419	0.55131	0.50635
1.6567	0.43258	0.49819	0.46214
1.68738	0.35825	0.4307	0.40424
1.71806	0.27682	0.35448	0.33665
1.74874	0.19768	0.27819	0.26587
1.77942	0.14095	0.2163	0.20305
1.8101	0.14033	0.19036	0.16741
1.84078	0.18927	0.2102	0.17571
1.87146	0.25067	0.25623	0.21547
1.90214	0.3063	0.30567	0.26258
1.93282	0.34898	0.34593	0.30269
1.9635	0.37545	0.37077	0.32867
1.99418	0.3845	0.37722	0.33699
2.02485	0.37635	0.36437	0.32629
2.05553	0.35259	0.33301	0.29704
2.08621	0.3163	0.28568	0.25169
2.11689	0.27261	0.22755	0.19608
2.14757	0.23015	0.17003	0.14496
2.17825	0.20278	0.14072	0.13391
2.20893	0.20593	0.17124	0.18479
2.23961	0.24171	0.24408	0.26773
2.27029	0.29761	0.33094	0.35943
2.30097	0.36085	0.41845	0.44955
2.33165	0.42323	0.49985	0.53223
2.36233	0.47967	0.57079	0.6034
2.39301	0.52689	0.6282	0.66014
2.42369	0.56275	0.66994	0.7004
2.45437	0.58593	0.69473	0.72305
2.48505	0.59579	0.70205	0.72776
2.51573	0.59232	0.69217	0.71498
2.54641	0.57606	0.66611	0.68589
2.57709	0.54805	0.62553	0.64229
2.60777	0.50976	0.57268	0.58649
2.63845	0.46305	0.51029	0.52123
2.66913	0.41006	0.44142	0.44949
2.69981	0.35311	0.36934	0.37442
2.73049	0.2946	0.2974	0.29918
2.76117	0.23696	0.22895	0.22693
2.79185	0.18252	0.16734	0.16087
2.82252	0.13353	0.11624	0.10485
2.8532	0.09236	0.08031	0.06571
2.88388	0.062	0.06414	0.05493
2.91456	0.04633	0.06402	0.06674
2.94524	0.045	0.06812	0.08093
2.97592	0.04947	0.06885	0.08925
3.0066	0.05305	0.06406	0.09011
3.03728	0.0539	0.05414	0.08399
3.06796	0.05256	0.04068	0.07215
3.09864	0.05044	0.0264	0.05627
3.12932	0.04899	0.0173	0.03831
3.16	0.04894	0.02151	0.02127
3.19068	0.04988	0.0314	0.0146
3.22136	0.05064	0.03958	0.02501
3.25204	0.04992	0.04386	0.03775
3.28272	0.04679	0.04357	0.04806
3.3134	0.04079	0.03872	0.05498
3.34408	0.03189	0.02976	0.05839
3.37476	0.02047	0.01749	0.05858
3.40544	0.00726	0.00294	0.05614
3.43612	0.00746	0.01279	0.05181
3.4668	0.02184	0.02847	0.04642
3.49748	0.03547	0.04305	0.04082
3.52816	0.04745	0.0556	0.03574
3.55884	0.05709	0.0654	0.03167
3.58952	0.06393	0.072	0.0288
3.62019	0.06784	0.07522	0.02699
3.65087	0.06899	0.07511	0.02596
3.68155	0.06787	0.07197	0.02548
3.71223	0.06533	0.06627	0.02542
3.74291	0.06242	0.05864	0.02569
3.77359	0.06028	0.04981	0.02615
3.80427	0.05969	0.04064	0.02653
3.83495	0.06079	0.03222	0.02652
3.86563	0.06299	0.0261	0.02582
3.89631	0.06532	0.02406	0.02419
3.92699	0.06685	0.0264	0.02159
3.95767	0.0669	0.03134	0.01813
3.98835	0.0651	0.037	0.01423
4.01903	0.06142	0.04229	0.01084
4.04971	0.05616	0.04663	0.00974
4.08039	0.04988	0.04968	0.01179
4.11107	0.04343	0.05124	0.01537
4.14175	0.03788	0.05124	0.01893
4.17243	0.03431	0.04975	0.02168
4.20311	0.03325	0.04696	0.02323
4.23379	0.03426	0.04325	0.02343
4.26447	0.03622	0.03923	0.02226
4.29515	0.03804	0.03571	0.01987
4.32583	0.03907	0.0336	0.01655
4.35651	0.03903	0.03357	0.01276
4.38719	0.03798	0.03554	0.00925
4.41786	0.03619	0.0388	0.00742
4.44854	0.03409	0.04244	0.00838
4.47922	0.03212	0.0457	0.01085
4.5099	0.03062	0.04804	0.01331
4.54058	0.02972	0.04914	0.0151
4.57126	0.02927	0.04883	0.01597
4.60194	0.02897	0.04707	0.01586
4.63262	0.02853	0.04392	0.01485
4.6633	0.02779	0.03951	0.01312
4.69398	0.02677	0.034	0.01094
4.72466	0.02569	0.02764	0.00869
4.75534	0.02489	0.02068	0.00694
4.78602	0.0247	0.01345	0.00635
4.8167	0.02527	0.00644	0.00702
4.84738	0.02645	0.00316	0.00828
4.87806	0.02788	0.00836	0.00953
4.90874	0.02913	0.0138	0.01042
4.93942	0.02985	0.01824	0.01083
4.9701	0.02984	0.02137	0.01074
5.00078	0.02902	0.02304	0.01018
5.03146	0.0275	0.02316	0.00923
5.06214	0.02555	0.02174	0.00801
5.09282	0.02362	0.01891	0.00666
5.1235	0.02227	0.01488	0.00538
5.15418	0.02198	0.00997	0.00446
5.18486	0.0229	0.00491	0.00419
5.21553	0.02474	0.00402	0.0046
5.24621	0.027	0.00893	0.00537
5.27689	0.02916	0.01421	0.00615
5.30757	0.03088	0.01887	0.00675
5.33825	0.03192	0.02255	0.00705
5.36893	0.03218	0.02502	0.007
5.39961	0.03165	0.02619	0.0066
5.43029	0.0304	0.02602	0.00586
5.46097	0.02851	0.02458	0.00485
5.49165	0.02611	0.02199	0.00368
5.52233	0.02329	0.01846	0.00254
5.55301	0.02015	0.0142	0.00187
5.58369	0.01672	0.00952	0.00216
5.61437	0.01302	0.00485	0.00298
5.64505	0.00908	0.00292	0.00379
5.67573	0.00492	0.00671	0.00436
5.70641	0.00102	0.01122	0.00462
5.73709	0.00422	0.01549	0.00453
5.76777	0.00874	0.01934	0.0041
5.79845	0.01318	0.02269	0.0034
5.82913	0.01732	0.02548	0.00247
5.85981	0.021	0.02769	0.00143
5.89049	0.02402	0.02927	0.000533688
5.92117	0.02626	0.03022	0.001
5.95185	0.0276	0.03051	0.00191
5.98253	0.028	0.03014	0.00266
6.0132	0.02747	0.02914	0.00319
6.04388	0.0261	0.02756	0.00346
6.07456	0.02401	0.02546	0.00346
6.10524	0.02142	0.02295	0.00322
6.13592	0.01855	0.02014	0.00276
6.1666	0.01572	0.01717	0.00215
6.19728	0.01323	0.01419	0.00144
6.22796	0.01145	0.01133	0.000690327
6.25864	0.01063	0.00877	0.000113381
6.28932	0.01083	0.00665	0.00070243
6.32	0.01185	0.00515	0.00123
6.35068	0.01347	0.00438	0.00163
6.38136	0.01557	0.00422	0.00186
6.41204	0.01808	0.00436	0.00195
6.44272	0.02093	0.00451	0.0019
6.4734	0.02398	0.00452	0.00173
6.50408	0.02708	0.00435	0.00149
6.53476	0.03001	0.00399	0.0012
6.56544	0.03257	0.00343	0.000895187
6.59612	0.03455	0.00269	0.000629819
6.6268	0.03579	0.00179	0.000463361
6.65748	0.03619	0.000854821	0.000450194
6.68816	0.03568	0.00113	0.000535992
6.71884	0.0343	0.00252	0.000632035
6.74952	0.03214	0.00418	0.000699456
6.7802	0.02938	0.00596	0.000728346
6.81087	0.02627	0.00779	0.000720045
6.84155	0.02315	0.00958	0.000680887
6.87223	0.02038	0.01124	0.000620059
6.90291	0.01833	0.01269	0.000548931
6.93359	0.01719	0.01385	0.000480725
6.96427	0.01685	0.01467	0.000429272
6.99495	0.01693	0.01513	0.000405268
7.02563	0.01696	0.01526	0.000411508
7.05631	0.01659	0.01516	0.000443877
7.08699	0.01557	0.01497	0.000498421
7.11767	0.01382	0.01488	0.000575127
7.14835	0.01134	0.01504	0.000675094
7.17903	0.00826	0.01553	0.000795743
7.20971	0.00473	0.01631	0.000928512
7.24039	0.00116	0.01719	0.00106
7.27107	0.00306	0.01795	0.00117
7.30175	0.00659	0.01835	0.00125
7.33243	0.0097	0.01819	0.00128
7.36311	0.01216	0.01734	0.00125
7.39379	0.01383	0.01571	0.00116
7.42447	0.01462	0.01329	0.00101
7.45515	0.01454	0.01016	0.000827515
7.48583	0.01371	0.00642	0.000654377
7.51651	0.01242	0.00237	0.000575527
7.54719	0.01115	0.00254	0.000655833
7.57787	0.01065	0.00687	0.000837899
7.60854	0.01149	0.01108	0.00103
7.63922	0.01357	0.01486	0.00119
7.6699	0.01626	0.01799	0.00128
7.70058	0.01897	0.02032	0.00129
7.73126	0.02128	0.02174	0.00122
7.76194	0.02291	0.0222	0.00108
7.79262	0.02367	0.02172	0.000901899
7.8233	0.02348	0.02041	0.000736771
7.85398	0.02235	0.01842	0.000674147
7.88466	0.02039	0.01601	0.000764747
7.91534	0.01782	0.01354	0.000947986
7.94602	0.01504	0.01153	0.00114
7.9767	0.01269	0.01058	0.00129
8.00738	0.01167	0.01101	0.00137
8.03806	0.01252	0.01248	0.00136
8.06874	0.01474	0.01439	0.00127
8.09942	0.01741	0.01625	0.00111
8.1301	0.01982	0.01779	0.000891965
8.16078	0.02154	0.01887	0.000661543
8.19146	0.02227	0.01941	0.00050051
8.22214	0.02184	0.01939	0.000522788
8.25282	0.02017	0.01883	0.000693886
8.2835	0.01732	0.01776	0.000892878
8.31418	0.01351	0.01625	0.00106
8.34486	0.0095	0.01439	0.00116
8.37554	0.0078	0.01231	0.00118
8.40621	0.01129	0.01021	0.00112
8.43689	0.0176	0.00842	0.000989011
8.46757	0.0247	0.00745	0.000792037
8.49825	0.03173	0.00767	0.000544904
8.52893	0.03822	0.00888	0.000268139
8.55961	0.04377	0.01051	8.9963e-05
8.59029	0.04808	0.01211	0.000346392
8.62097	0.05093	0.0134	0.000616093
8.65165	0.05216	0.01423	0.000851696
8.68233	0.05176	0.01453	0.00104
8.71301	0.04979	0.01431	0.00117
8.74369	0.04642	0.01364	0.00123
8.77437	0.04194	0.01269	0.00123
8.80505	0.03672	0.01173	0.00116
8.83573	0.03124	0.0111	0.00104
8.86641	0.02605	0.01111	0.000876434
8.89709	0.02175	0.01185	0.000681117
8.92777	0.01882	0.01316	0.000487223
8.95845	0.01734	0.01473	0.000359504
8.98913	0.01682	0.0163	0.000388879
9.01981	0.01651	0.01766	0.000533529
9.05049	0.01581	0.01873	0.000697226
9.08117	0.01449	0.01948	0.000836018
9.11185	0.01275	0.01996	0.000931257
9.14253	0.01134	0.02025	0.000974444
9.17321	0.01153	0.02048	0.00096323
9.20388	0.01405	0.02076	0.000900169
9.23456	0.01824	0.02118	0.000792109
9.26524	0.02316	0.02177	0.000649838
9.29592	0.0281	0.02251	0.00048843
9.3266	0.03261	0.02335	0.000330854
9.35728	0.03635	0.02421	0.000224602
9.38796	0.03908	0.02503	0.000239724
9.41864	0.04064	0.02577	0.000332676
9.44932	0.04094	0.02638	0.00042647
9.48	0.03996	0.02688	0.000493259
9.51068	0.03772	0.02724	0.000524399
9.54136	0.03429	0.02746	0.000518613
9.57204	0.02977	0.02749	0.000478985
9.60272	0.02428	0.02729	0.000411967
9.6334	0.018	0.02679	0.0003274
9.66408	0.01109	0.02593	0.000240894
9.69476	0.00376	0.02467	0.000182511
9.72544	0.0038	0.02299	0.00019285
9.75612	0.0113	0.02094	0.000259271
9.7868	0.01852	0.01862	0.00034085
9.81748	0.02521	0.01628	0.000417794
9.84816	0.03111	0.01431	0.000482531
9.87884	0.036	0.01326	0.000532099
9.90952	0.03967	0.0136	0.000565584
9.9402	0.04198	0.01527	0.000583089
9.97088	0.04283	0.01778	0.000585225
